# Supplementary material for: Maintenance of neuronal TDP-43 expression requires axonal lysosome transport
Source: bioRxiv. 2025 Jun 30:2024.09.30.615241. Originally published 2024 Oct 1. Preprint. [Version 2] doi: 10.1101/2024.09.30.615241 (PMC11722429; doi:10.1101/2024.09.30.615241)
Supplement: Supplement 2 [file media-2.txt]

target	score	p-value	fdr
DTYMK	2.4e-05	2.2e-05	0.4
ESPL1	7.1e-05	7.1e-05	0.66
SMC1B	0.00017	0.00017	0.85
ZC3H13	0.00021	0.00022	0.85
YAE1D1	0.00031	0.00032	0.85
UBE2H	0.00036	0.00036	0.85
YPEL5	0.0004	0.00041	0.85
PRC1	0.00045	0.00045	0.85
RBM14-RBM4	0.00024	0.00046	0.85
CLDN8	0.00055	0.00055	0.85
METTL6	0.00059	0.0006	0.85
RBX1	0.00064	0.00065	0.85
ORAOV1	0.00074	0.00073	0.85
DBR1	0.00078	0.00079	0.85
SAE1	0.00088	0.00087	0.85
RNF20	0.00093	0.00092	0.85
WDR26	0.00097	0.00096	0.85
MAEA	0.00052	0.00099	0.85
FBXO48	0.001	0.001	0.85
KIAA1161	0.0011	0.0011	0.85
PPARG	0.00056	0.0011	0.85
NFYC	0.0011	0.0011	0.85
CCR3	0.0012	0.0011	0.85
TXN	0.0012	0.0012	0.85
DEGS1	0.0013	0.0012	0.85
STPG2	0.0013	0.0013	0.85
RRM2	0.0014	0.0013	0.85
KCNJ18	0.0014	0.0014	0.85
ZBTB46	0.0015	0.0014	0.85
CRAMP1L	0.00077	0.0014	0.85
RRM1	0.0015	0.0015	0.85
C1orf56	0.0015	0.0015	0.85
PRNP	0.0016	0.0016	0.85
PNMAL2	0.0016	0.0016	0.85
KIF14	0.0017	0.0017	0.85
L3MBTL2	0.0017	0.0017	0.85
SLBP	0.0018	0.0017	0.85
USP8	0.0018	0.0018	0.85
SLC9A4	0.0019	0.0018	0.85
LRR1	0.0019	0.0019	0.85
MAVS	0.001	0.0019	0.85
PTTG1	0.002	0.002	0.85
UBR4	0.0021	0.002	0.85
ZBTB17	0.0021	0.0021	0.85
KRT2	0.0022	0.0021	0.85
GSTO1	0.0022	0.0022	0.85
MTHFD2	0.0011	0.0022	0.85
C1orf51	0.0023	0.0022	0.85
UBA3	0.0023	0.0023	0.85
LSM11	0.0024	0.0023	0.85
CUL1	0.0024	0.0024	0.85
MIS18BP1	0.0024	0.0024	0.86
ITGA4	0.0025	0.0025	0.86
NEDD8	0.0026	0.0026	0.86
DLX3	0.0026	0.0026	0.86
NAE1	0.0027	0.0026	0.86
CANX	0.0014	0.0026	0.86
SETD1B	0.0027	0.0027	0.86
CALR	0.0028	0.0027	0.86
COPRS	0.0028	0.0028	0.86
EBNA1BP2	0.0029	0.0029	0.86
ELN	0.0029	0.0029	0.86
LSM10	0.003	0.003	0.86
EIF4E	0.0031	0.003	0.86
SAP130	0.0031	0.0031	0.86
VDAC2	0.0032	0.0031	0.86
BCAS2	0.0033	0.0032	0.86
ATP6V0D1	0.0033	0.0032	0.86
RPS6KA6	0.0034	0.0033	0.86
METTL21A	0.0034	0.0034	0.86
PSMD13	0.0035	0.0035	0.86
UBE2T	0.0035	0.0035	0.86
NPAT	0.0035	0.0035	0.86
ACTR5	0.0035	0.0035	0.86
DESI1	0.0036	0.0036	0.86
SRRT	0.0037	0.0036	0.86
CIT	0.0037	0.0037	0.86
RB1	0.0038	0.0037	0.86
SMEK1	0.0038	0.0038	0.86
CLOCK	0.0039	0.0038	0.86
HRAS	0.002	0.0039	0.86
EXOC5	0.0039	0.0039	0.86
PUF60	0.0039	0.0039	0.86
ADPGK	0.004	0.0039	0.87
HINFP	0.0041	0.004	0.87
TPRKB	0.0041	0.004	0.87
EAPP	0.0042	0.0041	0.87
GPKOW	0.0042	0.0041	0.87
ZNF84	0.0043	0.0042	0.87
CST9L	0.0043	0.0042	0.87
EXOSC8	0.0044	0.0043	0.87
TFIP11	0.0044	0.0043	0.87
C9orf37	0.0044	0.0044	0.87
RABL6	0.0045	0.0044	0.87
CPNE7	0.0046	0.0045	0.87
CD2BP2	0.0046	0.0046	0.87
GTF2H2C	0.0047	0.0046	0.87
THEMIS2	0.0047	0.0047	0.87
NCDN	0.0048	0.0047	0.87
SH3KBP1	0.0048	0.0047	0.87
GAK	0.0049	0.0048	0.87
ZC3H3	0.0049	0.0048	0.87
TOE1	0.005	0.0049	0.87
CMTR1	0.005	0.0049	0.87
MADCAM1	0.0051	0.005	0.87
LARP6	0.0051	0.005	0.87
OR5D14	0.0052	0.0051	0.87
ATXN10	0.0052	0.0051	0.87
LUC7L	0.0053	0.0052	0.87
GID8	0.0053	0.0052	0.87
FKBP1B	0.0053	0.0053	0.87
FAM149B1	0.0054	0.0053	0.87
STAG3	0.0054	0.0054	0.87
ZNF853	0.0028	0.0054	0.87
MBD3	0.0055	0.0054	0.87
PALD1	0.0055	0.0055	0.87
RBMX2	0.0056	0.0055	0.87
EFHC1	0.0056	0.0056	0.87
GMPR2	0.0057	0.0056	0.87
PALB2	0.0058	0.0057	0.87
LSM4	0.0058	0.0057	0.87
PSMC5	0.0058	0.0057	0.87
HEY1	0.0059	0.0058	0.87
CLASRP	0.0059	0.0059	0.87
DPH2	0.006	0.0059	0.87
TRIP12	0.006	0.0059	0.87
TRAPPC10	0.0061	0.006	0.87
RPL22L1	0.0062	0.0061	0.89
PTCD3	0.0063	0.0062	0.89
RBM7	0.0063	0.0063	0.89
PHTF1	0.0064	0.0063	0.89
ALG11	0.0064	0.0064	0.89
FAM35A	0.0065	0.0065	0.89
FKBP8	0.0066	0.0066	0.89
MED19	0.0067	0.0066	0.89
SPPL2B	0.0067	0.0067	0.89
SLC7A6OS	0.0068	0.0068	0.89
EIF3M	0.0068	0.0068	0.89
RAPGEF6	0.0068	0.0068	0.89
KCNC1	0.0035	0.0068	0.89
PIGG	0.0069	0.0069	0.9
SMG5	0.007	0.0069	0.9
EIF4G1	0.007	0.007	0.9
IGFBP4	0.0071	0.007	0.9
GATAD1	0.0071	0.0071	0.9
NPRL3	0.0072	0.0071	0.9
PEX3	0.0072	0.0071	0.9
EIF5B	0.0073	0.0072	0.9
MAN1A2	0.0073	0.0073	0.9
NEUROD2	0.0074	0.0073	0.9
CCNA2	0.0075	0.0074	0.91
MYBL2	0.0076	0.0075	0.91
TMX2	0.0076	0.0076	0.91
ZSCAN18	0.0039	0.0076	0.91
CDC25B	0.0078	0.0077	0.91
HSD17B1	0.0078	0.0078	0.91
INTS3	0.0079	0.0079	0.91
TOP2A	0.0079	0.0079	0.91
S100A11	0.008	0.008	0.91
CCNC	0.0081	0.008	0.91
RANBP3	0.0081	0.0081	0.91
MEF2A	0.0082	0.0081	0.91
SYT13	0.0082	0.0082	0.91
RASSF1	0.0042	0.0082	0.91
PRPF4B	0.0083	0.0082	0.91
LENG1	0.0083	0.0083	0.91
UBC	0.0084	0.0083	0.91
PAXBP1	0.0084	0.0084	0.91
ZNF703	0.0085	0.0084	0.91
RAVER2	0.0085	0.0085	0.91
FJX1	0.0086	0.0085	0.91
AP3D1	0.0086	0.0086	0.91
OTUB1	0.0087	0.0087	0.91
RPL34	0.0088	0.0088	0.91
NMD3	0.0088	0.0088	0.91
DIMT1	0.0088	0.0088	0.91
MMD	0.0088	0.0088	0.91
CLUL1	0.0046	0.0089	0.91
TRIM24	0.009	0.0089	0.91
ATG14	0.0091	0.009	0.91
RANBP9	0.0091	0.009	0.91
LYZL2	0.0092	0.0091	0.91
B3GALT6	0.0092	0.0092	0.91
CASP7	0.0093	0.0092	0.91
ZFC3H1	0.0094	0.0093	0.91
NTSR2	0.0094	0.0094	0.91
DDX6	0.0095	0.0094	0.91
PTEN	0.0095	0.0095	0.91
NEDD8-MDP1	0.0096	0.0095	0.91
CNOT3	0.0096	0.0096	0.91
SETD8	0.005	0.0096	0.91
PSMA2	0.0097	0.0096	0.91
ZMYND19	0.0097	0.0097	0.91
SFSWAP	0.0098	0.0097	0.91
C7orf49	0.0098	0.0097	0.91
DIRAS1	0.0099	0.0098	0.91
ATXN2	0.0099	0.0098	0.91
CWF19L2	0.01	0.0099	0.91
FAM102B	0.01	0.01	0.91
PLK4	0.01	0.01	0.91
LIN52	0.01	0.01	0.91
CDK1	0.01	0.01	0.91
ZFYVE19	0.01	0.01	0.91
AAMP	0.01	0.01	0.91
TSC1	0.01	0.01	0.91
MMP23B	0.01	0.01	0.91
UBE2I	0.01	0.01	0.91
ENPP4	0.011	0.01	0.91
UGDH	0.011	0.011	0.91
PPP1R21	0.011	0.011	0.91
NEIL1	0.011	0.011	0.91
DNAJA2	0.011	0.011	0.91
PAX2	0.011	0.011	0.91
PLOD3	0.011	0.011	0.91
NRG3	0.011	0.011	0.91
CIR1	0.011	0.011	0.91
YTHDF2	0.011	0.011	0.91
HIRA	0.011	0.011	0.91
ARHGAP6	0.011	0.011	0.91
TAL1	0.0057	0.011	0.91
ZDHHC7	0.011	0.011	0.91
NASP	0.011	0.011	0.91
CCDC94	0.011	0.011	0.91
TRIM40	0.011	0.011	0.91
NPLOC4	0.011	0.011	0.91
GPX4	0.011	0.011	0.91
MYL5	0.011	0.011	0.91
SPAG11B	0.011	0.011	0.91
SRSF10	0.012	0.011	0.91
SAMD10	0.012	0.011	0.91
LENG8	0.012	0.012	0.91
KRTAP5-9	0.012	0.012	0.91
FGFR1OP	0.012	0.012	0.91
COX6A2	0.012	0.012	0.91
NGB	0.012	0.012	0.91
LCOR	0.012	0.012	0.91
FASTK	0.012	0.012	0.91
GTF2H2	0.012	0.012	0.91
C6orf132	0.012	0.012	0.91
NDUFA13	0.012	0.012	0.91
PABPC1	0.012	0.012	0.91
RBBP4	0.012	0.012	0.91
SRRM2	0.012	0.012	0.91
PPP1R10	0.012	0.012	0.91
C11orf58	0.012	0.012	0.91
UBA1	0.0064	0.012	0.91
SIAE	0.012	0.012	0.91
DEFB136	0.012	0.012	0.91
SOX3	0.012	0.012	0.91
NCBP2	0.013	0.012	0.91
TOR1AIP1	0.013	0.012	0.91
SPA17	0.013	0.013	0.91
C8orf82	0.013	0.013	0.91
SNRNP40	0.013	0.013	0.91
PDS5B	0.013	0.013	0.91
PLA2G7	0.013	0.013	0.91
RPL36AL	0.013	0.013	0.91
TOPBP1	0.013	0.013	0.91
OCRL	0.013	0.013	0.91
ATP6V1C1	0.013	0.013	0.91
SKA1	0.013	0.013	0.91
M1AP	0.013	0.013	0.91
UTP11L	0.013	0.013	0.91
CDC26	0.013	0.013	0.91
RPS16	0.013	0.013	0.91
SRBD1	0.013	0.013	0.91
LY6G6F	0.013	0.013	0.91
ANXA7	0.013	0.013	0.91
ATG13	0.014	0.013	0.92
VPS72	0.014	0.013	0.92
ZNF594	0.014	0.014	0.92
GTF2A2	0.014	0.014	0.92
GEMIN4	0.014	0.014	0.92
SMC5	0.014	0.014	0.92
UCMA	0.014	0.014	0.92
FZD1	0.014	0.014	0.92
CCNB2	0.014	0.014	0.92
SOD1	0.014	0.014	0.92
SLC35E1	0.014	0.014	0.92
BTF3	0.014	0.014	0.92
PAH	0.014	0.014	0.92
WNK3	0.014	0.014	0.92
TNFAIP8	0.014	0.014	0.92
TLK1	0.014	0.014	0.92
CARTPT	0.014	0.014	0.92
LRTM1	0.014	0.014	0.92
ATAD5	0.014	0.014	0.92
HSD3B2	0.015	0.014	0.92
CHORDC1	0.015	0.014	0.92
KMT2E	0.015	0.015	0.92
CHPT1	0.015	0.015	0.92
SYNJ2	0.015	0.015	0.92
TLCD2	0.015	0.015	0.92
SLC25A25	0.015	0.015	0.92
CYB561D2	0.015	0.015	0.92
ADCK3	0.015	0.015	0.92
ULK1	0.015	0.015	0.92
TMC4	0.015	0.015	0.92
CLPS	0.015	0.015	0.92
FCGRT	0.015	0.015	0.92
PCNX	0.015	0.015	0.92
XRCC6BP1	0.015	0.015	0.92
METAP1	0.015	0.015	0.92
MKLN1	0.015	0.015	0.92
EXOSC4	0.016	0.015	0.92
MED10	0.016	0.015	0.92
FRK	0.016	0.016	0.92
CNTD1	0.016	0.016	0.92
CRABP2	0.016	0.016	0.92
RGS7BP	0.016	0.016	0.92
ZNF207	0.0083	0.016	0.92
RPA1	0.016	0.016	0.92
SMYD4	0.016	0.016	0.92
RPS27	0.016	0.016	0.92
MED27	0.016	0.016	0.92
FAM173B	0.016	0.016	0.92
RAD51C	0.016	0.016	0.92
PRPF6	0.016	0.016	0.92
ANKZF1	0.016	0.016	0.93
MTIF2	0.016	0.016	0.93
BEND7	0.016	0.016	0.93
WAPAL	0.016	0.016	0.93
GNB2L1	0.016	0.016	0.93
RSAD1	0.016	0.016	0.93
GATAD2A	0.0086	0.016	0.93
ACSL4	0.016	0.016	0.93
EXOSC2	0.017	0.016	0.93
TGFBR1	0.017	0.017	0.93
ANKRD34A	0.0087	0.017	0.93
CNOT6L	0.017	0.017	0.93
CER1	0.017	0.017	0.93
PEA15	0.017	0.017	0.93
GRSF1	0.017	0.017	0.93
PPIL1	0.017	0.017	0.93
SNAPC4	0.017	0.017	0.93
MUTYH	0.017	0.017	0.93
DEFB135	0.017	0.017	0.93
SERPINB3	0.017	0.017	0.93
MIDN	0.009	0.017	0.93
PSMG1	0.017	0.017	0.93
DUT	0.017	0.017	0.93
SLC15A3	0.017	0.017	0.93
AKAP8L	0.017	0.017	0.93
SNAPC2	0.017	0.017	0.93
YME1L1	0.017	0.017	0.93
LSM3	0.018	0.017	0.93
ZNF784	0.018	0.017	0.93
ZNF236	0.018	0.018	0.93
TAZ	0.018	0.018	0.93
DNAJC2	0.018	0.018	0.93
TRA2B	0.018	0.018	0.93
HSD3B1	0.018	0.018	0.93
TMOD1	0.018	0.018	0.93
STRA13	0.018	0.018	0.93
DYNLL1	0.018	0.018	0.93
FXYD1	0.018	0.018	0.93
MLF2	0.018	0.018	0.93
CREB3L4	0.018	0.018	0.93
HPSE	0.018	0.018	0.93
MED1	0.018	0.018	0.93
VTA1	0.018	0.018	0.93
PHF11	0.018	0.018	0.93
PARD3B	0.018	0.018	0.93
LEUTX	0.018	0.018	0.93
SLC44A5	0.018	0.018	0.93
SNX10	0.018	0.018	0.93
TRMU	0.019	0.018	0.93
CCNH	0.019	0.019	0.93
NAA25	0.019	0.019	0.93
EXOSC7	0.019	0.019	0.93
LRRC28	0.019	0.019	0.93
HOXC4	0.019	0.019	0.93
GALR3	0.019	0.019	0.93
CLDN5	0.019	0.019	0.93
ANKRD16	0.019	0.019	0.93
CDHR5	0.019	0.019	0.93
SMG9	0.019	0.019	0.93
OAT	0.019	0.019	0.93
EMC2	0.019	0.019	0.93
GLMN	0.019	0.019	0.93
C12orf44	0.019	0.019	0.93
CIB2	0.019	0.019	0.93
TCEB3C	0.019	0.019	0.93
KRR1	0.02	0.02	0.93
U2SURP	0.02	0.02	0.93
DDX41	0.02	0.02	0.93
DHX15	0.02	0.02	0.93
SLC25A21	0.02	0.02	0.93
WTH3DI	0.02	0.02	0.93
ZNF132	0.02	0.02	0.93
MLLT10	0.02	0.02	0.93
DUPD1	0.02	0.02	0.93
ZNF391	0.02	0.02	0.93
C16orf59	0.02	0.02	0.93
DCP2	0.02	0.02	0.93
XRN1	0.02	0.02	0.93
C16orf78	0.02	0.02	0.93
TSTD1	0.02	0.02	0.93
BHMT2	0.02	0.02	0.93
PPRC1	0.02	0.02	0.93
POTEC	0.02	0.02	0.93
NCKIPSD	0.02	0.02	0.93
THAP1	0.02	0.02	0.93
CCND2	0.021	0.02	0.93
RBM15	0.021	0.021	0.93
PPP1CC	0.021	0.021	0.93
DFFA	0.021	0.021	0.93
CAMK2A	0.021	0.021	0.93
EIF4B	0.021	0.021	0.93
CHCHD3	0.021	0.021	0.93
STAP2	0.021	0.021	0.93
TCEA2	0.021	0.021	0.93
ASIC2	0.021	0.021	0.93
UBE2A	0.021	0.021	0.93
GPSM2	0.021	0.021	0.93
DNAJC8	0.021	0.021	0.93
WWP1	0.021	0.021	0.93
GLI4	0.021	0.021	0.93
PINX1	0.021	0.021	0.93
C16orf93	0.021	0.021	0.93
DBI	0.011	0.021	0.93
PTPRS	0.021	0.021	0.93
TMEM165	0.022	0.021	0.93
WDR45B	0.022	0.021	0.93
TESK2	0.022	0.022	0.93
RAB44	0.022	0.022	0.93
RSRC2	0.022	0.022	0.93
ZC3H11A	0.022	0.022	0.93
MGEA5	0.022	0.022	0.93
ASNS	0.022	0.022	0.93
CLYBL	0.022	0.022	0.93
CHAD	0.022	0.022	0.93
ZNF695	0.022	0.022	0.93
SCN1B	0.022	0.022	0.93
SRRD	0.022	0.022	0.93
NR0B1	0.022	0.022	0.93
ANKIB1	0.022	0.022	0.93
CEP152	0.022	0.022	0.93
INPP5F	0.022	0.022	0.93
TCEAL1	0.022	0.022	0.93
KCTD19	0.022	0.022	0.93
GFOD2	0.023	0.023	0.93
CROCC	0.023	0.023	0.93
PDIK1L	0.023	0.023	0.93
C11orf30	0.023	0.023	0.93
ZBTB14	0.023	0.023	0.93
BEST1	0.012	0.023	0.93
FAM53C	0.023	0.023	0.93
GTF3C6	0.023	0.023	0.93
RNF138	0.023	0.023	0.93
PDE8A	0.012	0.023	0.93
GEMIN2	0.023	0.023	0.93
LSG1	0.023	0.023	0.93
PSPH	0.012	0.023	0.93
C12orf75	0.023	0.023	0.93
SLC24A3	0.023	0.023	0.93
IFFO1	0.012	0.023	0.93
PYGL	0.023	0.023	0.93
PIAS1	0.023	0.023	0.93
PPP1R12C	0.023	0.023	0.93
HUWE1	0.024	0.023	0.93
RB1CC1	0.012	0.024	0.93
EXOSC5	0.024	0.024	0.93
SDAD1	0.024	0.024	0.93
CLNS1A	0.024	0.024	0.93
THOC1	0.024	0.024	0.93
ZNF358	0.013	0.024	0.93
CXorf49	0.013	0.024	0.93
FAM222A	0.024	0.024	0.93
AREL1	0.024	0.024	0.93
BUB1B	0.024	0.024	0.93
C20orf141	0.024	0.024	0.93
GPR63	0.024	0.024	0.93
LSM5	0.024	0.024	0.93
OR6F1	0.024	0.024	0.93
VPS9D1	0.024	0.024	0.93
NAA20	0.024	0.024	0.93
OR4K14	0.024	0.024	0.93
ANAPC7	0.024	0.024	0.93
ASPRV1	0.025	0.024	0.93
PNISR	0.013	0.024	0.93
TIA1	0.025	0.024	0.93
CABIN1	0.025	0.025	0.93
METTL14	0.025	0.025	0.93
GSX1	0.025	0.025	0.93
FAM217B	0.013	0.025	0.93
SPG7	0.025	0.025	0.93
DAXX	0.013	0.025	0.93
ZNF296	0.025	0.025	0.93
AP4M1	0.025	0.025	0.93
SLC38A2	0.025	0.025	0.93
ELAC2	0.025	0.025	0.93
LSR	0.025	0.025	0.93
YY1AP1	0.025	0.025	0.93
SLC1A2	0.025	0.025	0.93
MRPS36	0.025	0.025	0.93
SSRP1	0.025	0.025	0.93
ABCB8	0.025	0.025	0.93
SHMT2	0.026	0.025	0.93
C22orf46	0.026	0.025	0.93
C16orf80	0.026	0.026	0.93
TAS2R46	0.026	0.026	0.93
JAM2	0.026	0.026	0.93
CTNNBL1	0.026	0.026	0.93
NAA30	0.026	0.026	0.93
PHF10	0.026	0.026	0.93
SZT2	0.026	0.026	0.93
PKP1	0.026	0.026	0.93
GNA13	0.026	0.026	0.93
GDPGP1	0.026	0.026	0.93
HAUS2	0.026	0.026	0.93
PCED1B	0.014	0.026	0.93
SHOC2	0.026	0.026	0.93
VIPR2	0.026	0.026	0.93
OCLM	0.026	0.026	0.93
PIH1D2	0.026	0.026	0.93
SUCLA2	0.027	0.026	0.93
CHIC2	0.027	0.026	0.93
ECT2	0.027	0.027	0.93
POU3F1	0.027	0.027	0.93
MLKL	0.027	0.027	0.93
SMG8	0.027	0.027	0.93
ADCY2	0.027	0.027	0.93
FGF23	0.027	0.027	0.93
ATG4A	0.027	0.027	0.93
FAM78B	0.027	0.027	0.93
MCEE	0.027	0.027	0.93
DCAF15	0.027	0.027	0.93
ETV4	0.027	0.027	0.93
GAS2L1	0.027	0.027	0.93
ZHX3	0.027	0.027	0.93
NPPA	0.027	0.027	0.93
SLC39A5	0.027	0.027	0.93
THAP2	0.015	0.027	0.93
MRPL19	0.028	0.027	0.93
POLD3	0.028	0.027	0.93
PPA1	0.028	0.028	0.93
ZMYM6	0.028	0.028	0.93
KIFC2	0.028	0.028	0.93
LMO2	0.028	0.028	0.93
CLASP1	0.028	0.028	0.93
TLR6	0.028	0.028	0.93
PNOC	0.015	0.028	0.93
SKP2	0.028	0.028	0.93
XPO7	0.028	0.028	0.93
SNX18	0.028	0.028	0.93
TMED9	0.028	0.028	0.93
DCDC2B	0.028	0.028	0.93
FAM65A	0.028	0.028	0.93
FAM20C	0.028	0.028	0.93
TAF5L	0.028	0.028	0.93
RASL10B	0.028	0.028	0.93
DENND1C	0.028	0.028	0.93
TMEM200A	0.029	0.028	0.93
SUV420H1	0.029	0.028	0.93
GANC	0.029	0.029	0.93
BAG4	0.029	0.029	0.93
GNG13	0.029	0.029	0.93
CEP55	0.029	0.029	0.93
AKAP5	0.029	0.029	0.93
LRRC8D	0.015	0.029	0.93
MRPL14	0.029	0.029	0.93
REN	0.029	0.029	0.93
CNTN6	0.029	0.029	0.93
PRSS21	0.029	0.029	0.93
DIS3	0.029	0.029	0.93
ZNF585A	0.029	0.029	0.93
XKR7	0.029	0.029	0.93
FRS2	0.029	0.029	0.93
NKD1	0.029	0.029	0.93
NFYA	0.029	0.029	0.93
C19orf80	0.029	0.029	0.93
TAF7	0.029	0.029	0.93
GSE1	0.029	0.029	0.93
C19orf26	0.029	0.029	0.93
C1orf106	0.016	0.029	0.93
HK1	0.016	0.029	0.93
DCP1A	0.03	0.029	0.93
NSFL1C	0.03	0.029	0.93
STMN1	0.03	0.03	0.93
APBB1	0.03	0.03	0.93
NOLC1	0.03	0.03	0.93
NPW	0.03	0.03	0.93
GPR37	0.03	0.03	0.93
API5	0.03	0.03	0.93
KLF13	0.03	0.03	0.93
LMAN2	0.03	0.03	0.93
THOP1	0.03	0.03	0.93
PCDHGA11	0.03	0.03	0.93
C7orf26	0.03	0.03	0.93
ADAM18	0.03	0.03	0.93
USP9X	0.03	0.03	0.93
WIPI2	0.03	0.03	0.93
NREP	0.03	0.03	0.93
DUS3L	0.03	0.03	0.93
CDH10	0.03	0.03	0.93
CCBL1	0.031	0.03	0.93
WDR81	0.016	0.03	0.93
MXI1	0.016	0.03	0.93
PRDM14	0.031	0.03	0.93
UPK3B	0.031	0.03	0.93
ATP8A1	0.031	0.031	0.93
SHH	0.016	0.031	0.93
ESRP2	0.031	0.031	0.93
ZNF501	0.031	0.031	0.93
ATG3	0.031	0.031	0.93
TRAF2	0.017	0.031	0.93
WDR82	0.031	0.031	0.93
MED31	0.031	0.031	0.93
IMPA2	0.031	0.031	0.93
RPS26	0.031	0.031	0.93
CPSF2	0.031	0.031	0.93
NUP88	0.031	0.031	0.93
CREB3L3	0.031	0.031	0.93
UTP20	0.031	0.031	0.93
EPRS	0.031	0.031	0.93
FUNDC2	0.031	0.031	0.93
SF3B2	0.031	0.031	0.93
EIF3A	0.031	0.031	0.93
LPIN1	0.031	0.031	0.93
TERF2	0.031	0.031	0.93
ENTPD3	0.032	0.032	0.94
FBRSL1	0.032	0.032	0.94
ZNF524	0.032	0.032	0.94
P2RY11	0.032	0.032	0.94
ERCC2	0.032	0.032	0.94
PPHLN1	0.032	0.032	0.94
AXDND1	0.032	0.032	0.94
C3orf83	0.032	0.032	0.94
DYNC1LI2	0.032	0.032	0.94
MORN4	0.032	0.032	0.94
GFI1B	0.032	0.032	0.94
MIA	0.017	0.032	0.94
ZIC2	0.032	0.032	0.94
LILRB4	0.017	0.032	0.94
RBAK-RBAKDN	0.032	0.032	0.94
HIST1H4K	0.033	0.032	0.94
CELF1	0.033	0.032	0.94
DHX29	0.033	0.033	0.94
VEGFA	0.033	0.033	0.94
SQLE	0.033	0.033	0.94
SIGLEC11	0.033	0.033	0.94
POU2F1	0.018	0.033	0.94
FAM156A	0.033	0.033	0.94
ARL14EP	0.033	0.033	0.94
ASIC1	0.033	0.033	0.94
RBM5	0.033	0.033	0.94
ATXN1L	0.033	0.033	0.94
PRRC2C	0.033	0.033	0.94
LDB3	0.033	0.033	0.94
DES	0.018	0.033	0.94
MEX3B	0.018	0.033	0.94
CCL3L1	0.033	0.033	0.94
TDP2	0.033	0.033	0.94
IKZF1	0.034	0.033	0.94
DKC1	0.034	0.034	0.94
CELF6	0.034	0.034	0.94
RNF7	0.034	0.034	0.94
MAD1L1	0.034	0.034	0.94
EBF4	0.034	0.034	0.94
RBM12B	0.034	0.034	0.94
PDXK	0.034	0.034	0.94
EPS8L1	0.018	0.034	0.94
ZNF143	0.034	0.034	0.94
PRAC1	0.034	0.034	0.94
CHP2	0.034	0.034	0.94
TTC36	0.034	0.034	0.94
LCE1B	0.034	0.034	0.94
ZFP91	0.034	0.034	0.94
GINS4	0.034	0.034	0.94
FCRL1	0.034	0.034	0.94
KRT72	0.035	0.035	0.94
DAK	0.035	0.035	0.94
SMC3	0.035	0.035	0.94
CCDC12	0.019	0.035	0.94
PREP	0.035	0.035	0.94
C1orf85	0.019	0.035	0.94
PXMP2	0.035	0.035	0.94
SCD	0.035	0.035	0.94
CDH22	0.035	0.035	0.94
ZC3HC1	0.035	0.035	0.94
RELT	0.035	0.035	0.94
UPF2	0.035	0.035	0.94
SWI5	0.035	0.035	0.94
NBPF1	0.035	0.035	0.94
UCK2	0.035	0.035	0.94
RAB35	0.035	0.035	0.94
TCEB3	0.035	0.035	0.94
DLX4	0.035	0.035	0.94
GMEB1	0.035	0.035	0.94
CFP	0.035	0.035	0.94
CTCF	0.036	0.035	0.95
SPOP	0.036	0.035	0.95
RIPPLY2	0.036	0.036	0.95
USP14	0.036	0.036	0.95
TMEM115	0.036	0.036	0.95
FAM195B	0.036	0.036	0.95
FAM102A	0.036	0.036	0.95
WDR76	0.036	0.036	0.95
HDGFRP3	0.036	0.036	0.95
ANKRD18B	0.036	0.036	0.95
TP53INP2	0.019	0.036	0.95
NAPB	0.036	0.036	0.95
C12orf52	0.036	0.036	0.95
KCTD20	0.036	0.036	0.95
MED25	0.036	0.036	0.95
LY6G5C	0.036	0.036	0.95
ITGA9	0.036	0.036	0.95
OSGIN2	0.036	0.036	0.95
IL6	0.036	0.036	0.95
AEBP2	0.037	0.037	0.95
LCE1A	0.037	0.037	0.95
WWP2	0.037	0.037	0.95
SRP14	0.037	0.037	0.95
SLC18A3	0.037	0.037	0.95
OR8B3	0.037	0.037	0.95
HNRNPM	0.02	0.037	0.95
SF3A2	0.037	0.037	0.95
SLC26A7	0.037	0.037	0.95
MARCKS	0.037	0.037	0.95
MYOF	0.037	0.037	0.95
HOXC9	0.037	0.037	0.95
ZNF177	0.02	0.037	0.95
FKBP4	0.037	0.037	0.95
USP27X	0.037	0.037	0.95
PPIL2	0.037	0.037	0.95
TCF3	0.037	0.037	0.95
ERCC3	0.038	0.038	0.95
OR7C2	0.038	0.038	0.95
ZNF511	0.038	0.038	0.95
C2CD3	0.038	0.038	0.95
SUPT4H1	0.038	0.038	0.95
C12orf57	0.038	0.038	0.95
TNN	0.038	0.038	0.95
TMEM53	0.038	0.038	0.95
GPR83	0.038	0.038	0.95
TRNAU1AP	0.038	0.038	0.95
COIL	0.038	0.038	0.95
CEP85	0.038	0.038	0.95
KEAP1	0.038	0.038	0.95
TRAPPC6A	0.038	0.038	0.95
MYCBP	0.038	0.038	0.95
CALHM1	0.038	0.038	0.95
RBM20	0.038	0.038	0.95
VDAC3	0.038	0.038	0.95
BTBD19	0.039	0.038	0.95
ORC3	0.039	0.038	0.95
BAIAP3	0.039	0.039	0.95
GNG8	0.039	0.039	0.95
MMAA	0.039	0.039	0.95
NCBP1	0.039	0.039	0.95
FAHD1	0.039	0.039	0.95
BCORL1	0.039	0.039	0.95
SFRP2	0.039	0.039	0.95
WRAP53	0.039	0.039	0.95
HORMAD1	0.039	0.039	0.95
AXL	0.039	0.039	0.95
DOC2A	0.021	0.039	0.95
TECR	0.039	0.039	0.95
ENDOD1	0.039	0.039	0.95
ZNF335	0.039	0.039	0.95
MPHOSPH6	0.039	0.039	0.95
PIK3CA	0.039	0.039	0.95
ENPEP	0.039	0.039	0.95
KATNBL1	0.04	0.039	0.95
KCNMB2	0.021	0.039	0.95
CCT6B	0.04	0.039	0.95
RAB37	0.04	0.04	0.95
GLCCI1	0.04	0.04	0.95
DPY19L4	0.04	0.04	0.95
SLC5A9	0.04	0.04	0.95
EHHADH	0.04	0.04	0.95
KRTAP21-3	0.04	0.04	0.95
STK35	0.04	0.04	0.95
ALK	0.04	0.04	0.95
DDI2	0.04	0.04	0.95
CCNE1	0.04	0.04	0.95
STXBP5	0.04	0.04	0.95
RASD2	0.04	0.04	0.95
TRIM50	0.04	0.04	0.95
ANKRD22	0.04	0.04	0.95
TADA2B	0.04	0.04	0.95
GPATCH1	0.04	0.04	0.95
STAT5B	0.041	0.04	0.95
MARCKSL1	0.041	0.041	0.95
CEL	0.041	0.041	0.95
SEC22C	0.041	0.041	0.95
PIEZO1	0.041	0.041	0.95
CSNK1G3	0.041	0.041	0.95
KIAA0753	0.041	0.041	0.95
FBXO42	0.041	0.041	0.95
YRDC	0.041	0.041	0.95
FAM50A	0.041	0.041	0.95
ARL5A	0.041	0.041	0.95
NAPEPLD	0.041	0.041	0.95
NFYB	0.041	0.041	0.95
BLM	0.041	0.041	0.95
CPEB4	0.041	0.041	0.95
ANKMY2	0.041	0.041	0.95
ACMSD	0.042	0.041	0.95
SSMEM1	0.042	0.041	0.95
HEXIM1	0.042	0.041	0.95
ANKRD52	0.042	0.042	0.95
PVALB	0.042	0.042	0.95
RHOA	0.042	0.042	0.95
CSNK1A1	0.042	0.042	0.95
PDDC1	0.042	0.042	0.95
IGFL1	0.042	0.042	0.95
RAD17	0.042	0.042	0.95
LYRM1	0.042	0.042	0.95
PSMA1	0.042	0.042	0.95
FTSJ3	0.042	0.042	0.95
AKAP11	0.042	0.042	0.95
BPTF	0.042	0.042	0.95
CENPH	0.042	0.042	0.95
RPF1	0.042	0.042	0.95
SLFNL1	0.042	0.042	0.95
PAM16	0.042	0.042	0.95
POMP	0.042	0.042	0.95
EXOC2	0.042	0.042	0.95
RPS24	0.042	0.042	0.95
RPA3	0.042	0.042	0.95
TANGO6	0.042	0.042	0.95
RPLP0	0.042	0.042	0.95
SLC29A1	0.023	0.043	0.95
PACRG	0.043	0.043	0.95
LIN9	0.043	0.043	0.95
KIAA1614	0.043	0.043	0.95
ITGB1	0.043	0.043	0.95
REXO2	0.043	0.043	0.95
GOLIM4	0.043	0.043	0.95
PBRM1	0.043	0.043	0.96
IGF2BP2	0.043	0.043	0.96
HARBI1	0.043	0.043	0.96
EME2	0.043	0.043	0.96
CHCHD6	0.043	0.043	0.96
DUOXA2	0.043	0.043	0.96
HS3ST1	0.043	0.043	0.96
CEP19	0.044	0.043	0.96
NAP1L2	0.044	0.044	0.96
TTBK1	0.044	0.044	0.96
CENPO	0.044	0.044	0.96
RIMBP3C	0.044	0.044	0.96
ARHGEF39	0.044	0.044	0.96
MBIP	0.044	0.044	0.96
INSC	0.044	0.044	0.96
ADCY10	0.044	0.044	0.96
SULF2	0.044	0.044	0.96
OR5R1	0.044	0.044	0.96
SH3BP4	0.044	0.044	0.96
TAC3	0.044	0.044	0.96
SLC5A12	0.044	0.044	0.96
KRCC1	0.044	0.044	0.96
STK38	0.044	0.044	0.96
NEURL2	0.044	0.044	0.96
ZNF300	0.044	0.044	0.96
SASS6	0.044	0.044	0.96
MFF	0.045	0.045	0.96
CYB5R4	0.045	0.045	0.96
SNX19	0.045	0.045	0.96
RAB41	0.045	0.045	0.96
CUX1	0.045	0.045	0.96
CEACAM16	0.024	0.045	0.96
NFASC	0.045	0.045	0.96
FAH	0.045	0.045	0.96
REST	0.024	0.045	0.96
PEX6	0.045	0.045	0.96
PSAPL1	0.045	0.045	0.96
CT45A5	0.045	0.045	0.96
NKX3-1	0.045	0.045	0.96
TRABD2B	0.045	0.045	0.96
MYLIP	0.045	0.045	0.96
RYK	0.045	0.045	0.96
ZCCHC17	0.045	0.045	0.96
MBLAC2	0.045	0.045	0.96
SART1	0.045	0.045	0.96
WDR75	0.045	0.045	0.96
CUL7	0.046	0.046	0.96
C15orf59	0.046	0.046	0.96
C1D	0.046	0.046	0.96
VSTM5	0.046	0.046	0.96
GTF2A1	0.046	0.046	0.96
AGK	0.046	0.046	0.96
DOK5	0.046	0.046	0.96
MTX3	0.046	0.046	0.96
GKAP1	0.046	0.046	0.96
NF2	0.046	0.046	0.96
HDC	0.046	0.046	0.96
MMP24	0.046	0.046	0.96
NINJ2	0.025	0.046	0.96
DCLRE1A	0.046	0.046	0.96
EXOC3L4	0.046	0.046	0.96
GRIP2	0.046	0.046	0.96
TOMM70A	0.047	0.047	0.96
SLC39A12	0.025	0.047	0.96
EDC4	0.047	0.047	0.96
HIST1H2AJ	0.047	0.047	0.96
RBM43	0.047	0.047	0.96
FAM205A	0.047	0.047	0.96
WNT5B	0.018	0.047	0.96
PIK3R4	0.047	0.047	0.96
SLC6A5	0.047	0.047	0.96
ZBTB44	0.047	0.047	0.96
PPP2R4	0.047	0.047	0.96
WBP1	0.047	0.047	0.96
GGN	0.047	0.047	0.96
TNFRSF10B	0.047	0.047	0.96
C9orf41	0.047	0.047	0.96
OPCML	0.047	0.047	0.96
ZMAT5	0.047	0.047	0.96
RAD23B	0.048	0.048	0.96
PHF21A	0.048	0.048	0.96
SCXA	0.048	0.048	0.96
INSR	0.048	0.048	0.96
KRBOX4	0.048	0.048	0.96
ADORA3	0.026	0.048	0.96
PUM2	0.048	0.048	0.96
ATG2A	0.048	0.048	0.96
ZSCAN21	0.048	0.048	0.96
GPATCH8	0.048	0.048	0.96
FAM132A	0.048	0.048	0.96
SMAD9	0.048	0.048	0.96
MYO19	0.048	0.048	0.96
MYL6	0.048	0.048	0.96
FAM86C1	0.048	0.048	0.96
PSKH1	0.048	0.048	0.96
ZNF157	0.048	0.048	0.96
STAU1	0.048	0.049	0.96
ZMAT2	0.026	0.049	0.96
PLD6	0.049	0.049	0.96
FANCA	0.049	0.049	0.96
MORF4L1	0.049	0.049	0.96
CYP1A1	0.049	0.049	0.96
RFXAP	0.049	0.049	0.96
TBC1D4	0.049	0.049	0.96
TTC28	0.049	0.049	0.96
CCNB3	0.049	0.049	0.96
CD164	0.049	0.049	0.96
SNRNP25	0.049	0.049	0.96
B9D2	0.049	0.049	0.96
AP3S1	0.049	0.049	0.96
SNAI2	0.049	0.049	0.96
PPIL4	0.049	0.05	0.96
PIK3C2G	0.05	0.05	0.96
CRLF1	0.05	0.05	0.96
RANBP1	0.05	0.05	0.96
FER1L6	0.027	0.05	0.96
ATP8A2	0.05	0.05	0.96
SOX5	0.027	0.05	0.96
TUBA3C	0.05	0.05	0.96
TMCC1	0.05	0.05	0.96
AP3B2	0.05	0.05	0.96
ZNF225	0.05	0.05	0.96
MAD2L1	0.05	0.05	0.96
FAM96A	0.05	0.05	0.96
P2RX1	0.05	0.05	0.96
DNMT1	0.05	0.05	0.96
C20orf197	0.05	0.05	0.96
BIN1	0.05	0.05	0.96
DUSP15	0.05	0.05	0.96
NCOA4	0.05	0.05	0.96
GSR	0.05	0.05	0.96
KIAA0101	0.05	0.05	0.96
AMICA1	0.05	0.05	0.96
MYL12A	0.027	0.05	0.96
ARHGEF10	0.05	0.051	0.96
PODXL	0.051	0.051	0.96
CPT1C	0.051	0.051	0.96
LY6D	0.051	0.051	0.96
GMEB2	0.051	0.051	0.96
APOA2	0.051	0.051	0.96
CFLAR	0.028	0.051	0.96
TSHZ2	0.051	0.051	0.96
LARP1B	0.051	0.051	0.96
CDK15	0.051	0.051	0.96
MAP4K2	0.051	0.051	0.96
SERPINI1	0.051	0.051	0.96
THOC3	0.051	0.051	0.96
BRI3	0.051	0.051	0.96
RAPGEF1	0.051	0.051	0.96
RBM39	0.051	0.051	0.96
SREK1	0.051	0.051	0.96
IKBKE	0.051	0.052	0.96
CCDC6	0.052	0.052	0.96
FGF21	0.052	0.052	0.96
DCT	0.052	0.052	0.96
SNAP91	0.052	0.052	0.96
YBX3	0.052	0.052	0.96
CRAT	0.052	0.052	0.96
OR8D4	0.052	0.052	0.96
ILF3	0.052	0.052	0.96
FAM133A	0.052	0.052	0.96
MASTL	0.052	0.052	0.96
KIAA1462	0.052	0.052	0.96
NAT9	0.052	0.052	0.96
NKX3-2	0.052	0.052	0.96
RBM23	0.052	0.052	0.96
CCSAP	0.052	0.052	0.96
ART5	0.052	0.052	0.96
OBP2B	0.053	0.053	0.96
CCDC125	0.053	0.053	0.96
SRGAP2	0.053	0.053	0.96
OPHN1	0.053	0.053	0.96
S100A7A	0.053	0.053	0.96
LHB	0.053	0.053	0.96
RLTPR	0.029	0.053	0.96
EVL	0.029	0.053	0.96
UCN2	0.053	0.053	0.96
DDO	0.053	0.053	0.96
FAM71A	0.053	0.053	0.96
MRPL1	0.053	0.053	0.96
ATXN7L1	0.053	0.053	0.96
BATF	0.053	0.053	0.96
ARHGEF40	0.053	0.053	0.96
FMNL2	0.053	0.053	0.96
ZNF585B	0.053	0.053	0.96
SIN3B	0.053	0.053	0.96
TNFRSF11A	0.053	0.053	0.96
TAS2R19	0.053	0.053	0.96
OR52N5	0.054	0.054	0.96
FXR1	0.054	0.054	0.96
KIAA1598	0.054	0.054	0.96
STAT5A	0.054	0.054	0.96
SMPX	0.054	0.054	0.96
POLD2	0.054	0.054	0.96
SDE2	0.054	0.054	0.96
AATK	0.054	0.054	0.96
POU1F1	0.054	0.054	0.96
TRPV3	0.029	0.054	0.96
VRTN	0.054	0.054	0.96
NCAPD3	0.054	0.054	0.96
DGCR14	0.054	0.054	0.96
C2orf50	0.054	0.054	0.96
PYCR1	0.054	0.054	0.96
TP53BP2	0.054	0.054	0.96
ASCL3	0.054	0.054	0.96
UBE2Q1	0.054	0.054	0.96
BPIFB3	0.054	0.054	0.96
LRSAM1	0.054	0.054	0.96
C16orf52	0.054	0.054	0.96
OR52N4	0.055	0.054	0.96
PDZRN4	0.055	0.055	0.96
EFEMP1	0.055	0.055	0.96
CBFB	0.055	0.055	0.96
POLQ	0.055	0.055	0.96
DEPDC7	0.055	0.055	0.96
ATP1B4	0.055	0.055	0.96
KLF3	0.055	0.055	0.96
NAA35	0.055	0.055	0.96
LIN54	0.03	0.055	0.96
MAB21L2	0.055	0.055	0.96
ZBTB48	0.055	0.055	0.96
SUPT16H	0.055	0.055	0.96
DIP2B	0.055	0.055	0.96
FTO	0.055	0.055	0.96
EPS8L3	0.055	0.055	0.96
ATG12	0.055	0.055	0.96
FABP5	0.055	0.055	0.96
C1orf210	0.055	0.055	0.96
NXN	0.055	0.055	0.96
PARPBP	0.056	0.055	0.96
WDR34	0.056	0.056	0.96
ELMO1	0.056	0.056	0.96
RNF40	0.056	0.056	0.96
RFX1	0.056	0.056	0.96
CRCP	0.056	0.056	0.96
ABCC1	0.056	0.056	0.96
RTN4RL2	0.056	0.056	0.96
TREML1	0.056	0.056	0.96
KCNK2	0.056	0.056	0.96
CEACAM6	0.056	0.056	0.96
SH3GL3	0.056	0.056	0.96
PARVA	0.056	0.056	0.96
GK5	0.056	0.056	0.96
G2E3	0.056	0.056	0.96
GGH	0.056	0.056	0.96
IFI44	0.057	0.056	0.96
G6PC	0.057	0.057	0.96
EEF2	0.031	0.057	0.96
HOXC12	0.057	0.057	0.96
ADAMTS19	0.057	0.057	0.96
MMP27	0.057	0.057	0.96
LOC100144595	0.057	0.057	0.96
HNRNPA3	0.057	0.057	0.96
MET	0.057	0.057	0.96
RHOQ	0.057	0.057	0.96
RALGPS2	0.057	0.057	0.96
SREBF2	0.057	0.057	0.96
PTK7	0.057	0.057	0.96
CCR4	0.057	0.057	0.96
KCNH8	0.057	0.057	0.96
MED12	0.057	0.057	0.96
RHOT2	0.057	0.057	0.96
ABCA4	0.057	0.057	0.96
HMGXB3	0.057	0.057	0.96
BTBD1	0.057	0.057	0.96
SIX3	0.058	0.057	0.96
ABCF1	0.031	0.058	0.96
TMPRSS11D	0.058	0.058	0.96
HIST1H2AI	0.058	0.058	0.96
TBC1D24	0.058	0.058	0.96
COPS2	0.058	0.058	0.96
FOXS1	0.058	0.058	0.96
CMPK1	0.058	0.058	0.96
TIAL1	0.058	0.058	0.96
FBXL4	0.058	0.058	0.96
MBD5	0.058	0.058	0.96
OSBPL2	0.058	0.058	0.96
CATSPER3	0.058	0.058	0.96
CA12	0.058	0.058	0.96
BPIFA3	0.058	0.058	0.96
ZHX2	0.058	0.058	0.96
XRCC3	0.059	0.058	0.96
ECH1	0.059	0.059	0.96
NAA11	0.059	0.059	0.96
BRD7	0.059	0.059	0.96
T	0.059	0.059	0.96
CHAC2	0.059	0.059	0.96
LALBA	0.059	0.059	0.96
DCAF12L2	0.059	0.059	0.96
NSMAF	0.059	0.059	0.96
APLF	0.059	0.059	0.96
MLLT6	0.059	0.059	0.96
CPN1	0.059	0.059	0.96
TAS2R13	0.059	0.059	0.96
LDHAL6B	0.059	0.059	0.96
CROT	0.059	0.059	0.96
NOXA1	0.059	0.059	0.96
C21orf33	0.06	0.059	0.96
ZSCAN29	0.06	0.06	0.96
THOC7	0.06	0.06	0.96
DACT1	0.06	0.06	0.96
PRPF39	0.06	0.06	0.96
DEPDC5	0.06	0.06	0.96
USPL1	0.06	0.06	0.96
SUGT1	0.06	0.06	0.96
SFTA3	0.06	0.06	0.96
SLC51A	0.06	0.06	0.96
KDM6B	0.06	0.06	0.96
UPRT	0.06	0.06	0.96
C4orf32	0.06	0.06	0.96
INSL6	0.06	0.06	0.96
DNAJC4	0.06	0.06	0.96
AK4	0.06	0.06	0.96
PRMT2	0.06	0.06	0.96
CRP	0.06	0.06	0.96
SFPQ	0.06	0.06	0.96
DNM1L	0.06	0.06	0.96
TIMM17B	0.061	0.061	0.96
TMEM30A	0.061	0.061	0.96
DGKA	0.061	0.061	0.96
CAP2	0.061	0.061	0.96
TMEM229B	0.033	0.061	0.96
CHAF1A	0.061	0.061	0.96
CYLC2	0.061	0.061	0.96
SCG3	0.061	0.061	0.96
CLEC2B	0.061	0.061	0.96
PON2	0.061	0.061	0.96
TLR1	0.061	0.061	0.96
C16orf97	0.024	0.061	0.96
NXNL1	0.061	0.061	0.96
DNTTIP1	0.061	0.061	0.96
SLC12A3	0.061	0.061	0.96
TMPRSS4	0.061	0.061	0.96
GML	0.034	0.061	0.96
LGALS9C	0.061	0.061	0.96
ARID5B	0.061	0.061	0.96
ADSS	0.061	0.061	0.96
LRP1B	0.061	0.061	0.96
MIER2	0.062	0.062	0.96
PDGFRA	0.062	0.062	0.96
OR8H1	0.062	0.062	0.96
GPRASP1	0.062	0.062	0.96
BRD8	0.062	0.062	0.96
ZNF268	0.062	0.062	0.96
MDN1	0.062	0.062	0.96
SSU72	0.062	0.062	0.96
ITPRIP	0.062	0.062	0.96
EVPLL	0.062	0.062	0.96
ANO5	0.062	0.062	0.96
PSMG3	0.034	0.062	0.96
OCM2	0.062	0.062	0.96
NEFH	0.062	0.062	0.96
GOT1L1	0.062	0.062	0.96
RFC4	0.062	0.062	0.96
RBMX	0.062	0.062	0.96
RFC3	0.062	0.062	0.96
DCUN1D5	0.062	0.062	0.96
ERH	0.062	0.062	0.96
TWISTNB	0.062	0.062	0.96
CLSPN	0.062	0.062	0.96
TCOF1	0.062	0.062	0.96
ZNF700	0.062	0.062	0.96
XAB2	0.062	0.062	0.96
MAP7D1	0.062	0.062	0.96
RPL26	0.062	0.062	0.96
CDC27	0.062	0.062	0.96
LTC4S	0.062	0.062	0.96
COL23A1	0.063	0.063	0.97
ZNF354C	0.063	0.063	0.97
RAD21	0.063	0.063	0.97
DNAJB13	0.063	0.063	0.97
MPPED2	0.063	0.063	0.97
SMC1A	0.063	0.063	0.97
METTL3	0.063	0.063	0.97
MKNK1	0.035	0.063	0.97
RBM42	0.063	0.063	0.97
CLDN11	0.064	0.064	0.97
ERI1	0.064	0.064	0.97
GAPDHS	0.064	0.064	0.97
BNC2	0.064	0.064	0.97
RMND5A	0.064	0.064	0.97
EPB41L5	0.064	0.064	0.97
UNCX	0.064	0.064	0.97
ITFG2	0.064	0.064	0.97
CXCL10	0.064	0.064	0.97
TRPV1	0.064	0.064	0.97
CAMK1	0.064	0.064	0.97
DCPS	0.064	0.064	0.97
FAM72D	0.064	0.064	0.97
LTB4R	0.064	0.064	0.97
TBC1D2	0.064	0.064	0.97
KRTAP12-3	0.064	0.064	0.97
HGF	0.064	0.064	0.97
FEZ1	0.064	0.064	0.97
OR10S1	0.064	0.064	0.97
HOOK1	0.065	0.065	0.97
OR9I1	0.065	0.065	0.97
CIB1	0.065	0.065	0.97
MRPL3	0.065	0.065	0.97
KDR	0.065	0.065	0.97
JAM3	0.065	0.065	0.97
SP110	0.065	0.065	0.97
MYF6	0.065	0.065	0.97
FBXO16	0.065	0.065	0.97
PTGR2	0.065	0.065	0.97
MXD4	0.065	0.065	0.97
PTDSS2	0.065	0.065	0.97
ANGPTL3	0.065	0.065	0.97
TRIM45	0.065	0.065	0.97
SAMSN1	0.065	0.066	0.97
SLC30A6	0.065	0.066	0.97
CYB5R1	0.066	0.066	0.97
CACNA1G	0.066	0.066	0.97
TUB	0.066	0.066	0.97
ZMPSTE24	0.066	0.066	0.97
NBN	0.066	0.066	0.97
OPA3	0.066	0.066	0.97
ZNF37A	0.066	0.066	0.97
CHCHD1	0.066	0.066	0.97
CLCN2	0.066	0.066	0.97
PAIP1	0.066	0.066	0.97
GALC	0.066	0.066	0.97
TLR8	0.066	0.066	0.97
TRIM47	0.066	0.066	0.98
STAU2	0.066	0.066	0.98
C11orf71	0.066	0.067	0.98
SYNJ2BP	0.067	0.067	0.98
FAM160B1	0.067	0.067	0.98
FAIM3	0.067	0.067	0.98
WDR77	0.067	0.067	0.98
ZNF57	0.067	0.067	0.98
LMNB1	0.067	0.067	0.98
LOC388813	0.037	0.067	0.98
PLXNC1	0.067	0.067	0.98
FES	0.067	0.067	0.98
SMAGP	0.067	0.067	0.98
OR4D11	0.067	0.067	0.98
SPRR2A	0.067	0.067	0.98
DCDC1	0.067	0.067	0.98
ECI2	0.067	0.067	0.98
GCA	0.067	0.067	0.98
NDN	0.067	0.067	0.98
MSANTD2	0.067	0.067	0.98
HMBS	0.037	0.068	0.98
LILRB1	0.068	0.068	0.98
RASEF	0.068	0.068	0.98
CP	0.068	0.068	0.98
DPEP2	0.037	0.068	0.98
SEMA3E	0.068	0.068	0.98
KLHL28	0.068	0.068	0.98
BTD	0.068	0.068	0.98
LOC100130451	0.068	0.068	0.98
FN1	0.068	0.068	0.98
SMAD1	0.068	0.068	0.98
ZIC1	0.068	0.068	0.98
COMMD5	0.068	0.068	0.98
PPIF	0.068	0.068	0.98
AP2S1	0.068	0.068	0.98
FOXE3	0.069	0.069	0.98
MREG	0.069	0.069	0.98
ZW10	0.069	0.069	0.98
PRPF40A	0.069	0.069	0.98
C4orf45	0.069	0.069	0.98
EIF3K	0.069	0.069	0.98
ZSWIM4	0.069	0.069	0.98
MAN2A1	0.069	0.069	0.98
RASSF6	0.069	0.069	0.98
PITPNC1	0.069	0.069	0.98
PDE1B	0.038	0.069	0.98
SUPT7L	0.069	0.069	0.98
C7orf25	0.069	0.069	0.98
GSTA4	0.038	0.069	0.98
KIAA1804	0.069	0.069	0.98
ZNF302	0.069	0.069	0.98
OR4D5	0.069	0.069	0.98
OR6C68	0.069	0.069	0.98
ELOVL3	0.069	0.069	0.98
DHRS4L1	0.069	0.069	0.98
ALS2CL	0.069	0.069	0.98
C9orf89	0.069	0.07	0.98
CNTNAP2	0.07	0.07	0.98
SLC18A2	0.07	0.07	0.98
RECQL5	0.07	0.07	0.98
NDUFA1	0.07	0.07	0.98
CDC25A	0.07	0.07	0.98
SCNN1B	0.07	0.07	0.98
TECTA	0.039	0.07	0.98
CCNG2	0.07	0.07	0.98
TPSB2	0.07	0.07	0.98
DSTYK	0.07	0.07	0.98
DENND5A	0.07	0.07	0.98
RDX	0.07	0.07	0.98
GON4L	0.039	0.07	0.98
CRBN	0.07	0.07	0.98
GYPC	0.07	0.07	0.98
BCAR1	0.039	0.07	0.98
PSG9	0.07	0.07	0.98
NOX1	0.07	0.07	0.98
CYB5D2	0.07	0.07	0.98
SLC9A1	0.071	0.071	0.98
NOVA2	0.071	0.071	0.98
C17orf100	0.071	0.071	0.98
DHX16	0.071	0.071	0.98
CENPJ	0.071	0.071	0.98
SLC29A3	0.071	0.071	0.98
RNF103	0.071	0.071	0.98
TMEM186	0.071	0.071	0.98
OR10H5	0.071	0.071	0.98
ARPC1A	0.071	0.071	0.98
LAMA4	0.071	0.071	0.98
CIAPIN1	0.071	0.071	0.98
RAB13	0.071	0.071	0.98
NRBF2	0.071	0.071	0.98
SLC6A18	0.071	0.071	0.98
LOC152586	0.071	0.071	0.98
PLCXD2	0.071	0.071	0.98
OR1D5	0.071	0.071	0.98
C2orf54	0.071	0.071	0.98
PTGER4	0.04	0.072	0.98
PCDHGC3	0.072	0.072	0.98
SSH1	0.072	0.072	0.98
NLRP11	0.04	0.072	0.98
PIK3R3	0.072	0.072	0.98
RNF165	0.072	0.072	0.98
SSB	0.072	0.072	0.98
VAMP5	0.072	0.072	0.98
SLC39A8	0.072	0.072	0.98
TMEM63B	0.072	0.072	0.98
UBE2R2	0.072	0.072	0.98
TM4SF5	0.072	0.072	0.98
NUDT8	0.072	0.072	0.98
TGFBR3	0.072	0.072	0.98
LYPD2	0.072	0.072	0.98
BTBD7	0.072	0.072	0.98
TBL1XR1	0.072	0.072	0.98
CTRB2	0.072	0.072	0.98
SLC22A14	0.072	0.072	0.98
TMBIM6	0.072	0.073	0.98
CHCHD7	0.073	0.073	0.98
SDCBP2	0.073	0.073	0.98
PSMB11	0.073	0.073	0.98
PRKCA	0.073	0.073	0.98
CAAP1	0.073	0.073	0.98
CAPZA3	0.073	0.073	0.98
MICAL2	0.073	0.073	0.98
C10orf53	0.073	0.073	0.98
KIF13B	0.073	0.073	0.98
DRG1	0.073	0.073	0.98
ADARB1	0.073	0.073	0.98
CACHD1	0.073	0.073	0.98
HINT2	0.073	0.073	0.98
OR2T5	0.073	0.073	0.98
KIAA1715	0.073	0.073	0.98
TTC4	0.073	0.073	0.98
FARS2	0.073	0.073	0.98
ZNF99	0.073	0.074	0.98
IL3RA	0.074	0.074	0.98
LDOC1	0.074	0.074	0.98
GUCA2A	0.074	0.074	0.98
ARMCX6	0.074	0.074	0.98
SLC35F1	0.074	0.074	0.98
CSAG1	0.074	0.074	0.98
SS18	0.074	0.074	0.98
TRIB3	0.074	0.074	0.98
ZNF646	0.074	0.074	0.98
RAB7A	0.074	0.074	0.98
TLK2	0.074	0.074	0.98
CAB39L	0.041	0.074	0.98
EML3	0.074	0.074	0.98
PCDH11X	0.074	0.074	0.98
MPG	0.074	0.074	0.98
NAT6	0.074	0.074	0.98
FANK1	0.074	0.074	0.98
ARHGAP26	0.074	0.075	0.98
ZNF343	0.075	0.075	0.98
LEPROTL1	0.075	0.075	0.98
TRIM65	0.075	0.075	0.98
SPANXN1	0.075	0.075	0.98
SPIN1	0.075	0.075	0.98
METTL22	0.075	0.075	0.98
B3GALTL	0.075	0.075	0.98
TOP2B	0.075	0.075	0.98
CLMN	0.075	0.075	0.98
MRGPRX1	0.075	0.075	0.98
OR52J3	0.075	0.075	0.98
TRIM77	0.075	0.075	0.98
RAP1GDS1	0.075	0.075	0.98
SNAPC3	0.075	0.075	0.98
ANGPTL6	0.075	0.075	0.98
SEPN1	0.042	0.075	0.98
SPINK7	0.075	0.075	0.98
ARPP19	0.075	0.075	0.98
ZC3H7A	0.075	0.075	0.98
PCK2	0.076	0.076	0.98
TMEM38A	0.076	0.076	0.98
FAM92A1	0.076	0.076	0.98
FAM151B	0.076	0.076	0.98
RNF215	0.076	0.076	0.98
TBX10	0.076	0.076	0.98
KIAA0020	0.042	0.076	0.98
HS1BP3	0.076	0.076	0.98
RAB40C	0.076	0.076	0.98
SNX1	0.076	0.076	0.98
NXPH1	0.076	0.076	0.98
CA10	0.076	0.076	0.98
RNF223	0.076	0.076	0.98
MAGEA12	0.076	0.076	0.98
PVRL1	0.076	0.076	0.98
EIF4A2	0.042	0.076	0.98
CLSTN2	0.076	0.076	0.98
MRPL13	0.076	0.077	0.98
SLC7A7	0.077	0.077	0.98
HTR6	0.077	0.077	0.98
KHDC1	0.077	0.077	0.98
UBE2N	0.077	0.077	0.98
FBXL18	0.077	0.077	0.98
CAV3	0.077	0.077	0.98
LRBA	0.077	0.077	0.98
STAT3	0.077	0.077	0.98
HSPH1	0.077	0.077	0.98
FAM117B	0.077	0.077	0.98
TAF1A	0.077	0.077	0.98
KSR1	0.077	0.077	0.98
URI1	0.077	0.077	0.98
SON	0.077	0.077	0.98
MAGEB4	0.077	0.077	0.98
UVSSA	0.077	0.077	0.98
MSANTD4	0.077	0.077	0.98
CSHL1	0.077	0.077	0.98
JUN	0.077	0.077	0.98
C8orf58	0.078	0.078	0.98
FILIP1L	0.078	0.078	0.98
NIPA2	0.078	0.078	0.98
DPEP3	0.078	0.078	0.98
ERCC5	0.078	0.078	0.98
VOPP1	0.078	0.078	0.98
RAD51B	0.078	0.078	0.98
ZNHIT2	0.078	0.078	0.98
FAM46D	0.078	0.078	0.98
SNRNP48	0.078	0.078	0.98
GRAMD4	0.043	0.078	0.98
ZBTB11	0.078	0.078	0.98
KIAA1109	0.078	0.078	0.98
TMEM14C	0.078	0.078	0.98
GAL	0.078	0.078	0.98
NOTCH2	0.078	0.078	0.98
TOP1	0.078	0.078	0.98
CDKN2D	0.078	0.078	0.98
SCMH1	0.044	0.078	0.98
SERPINB1	0.078	0.078	0.98
SLIT2	0.078	0.079	0.98
USMG5	0.078	0.079	0.98
JPH4	0.079	0.079	0.98
ABCD1	0.079	0.079	0.98
RXFP4	0.079	0.079	0.98
RALGAPB	0.079	0.079	0.98
ADAM32	0.079	0.079	0.98
SLC25A29	0.079	0.079	0.98
MAGEE1	0.079	0.079	0.98
TMEM131	0.079	0.079	0.98
RGSL1	0.079	0.079	0.98
PKIG	0.079	0.079	0.98
CDK5	0.079	0.079	0.98
ADAM10	0.079	0.079	0.98
PCDHGA4	0.079	0.079	0.98
XPA	0.079	0.079	0.98
ANKFN1	0.079	0.08	0.98
CCDC78	0.079	0.08	0.98
ERC1	0.08	0.08	0.98
DDX51	0.08	0.08	0.98
SSNA1	0.08	0.08	0.98
HDAC5	0.08	0.08	0.98
F2RL1	0.08	0.08	0.98
WRAP73	0.08	0.08	0.98
SIRT4	0.08	0.08	0.98
ZNF337	0.08	0.08	0.98
C7orf55-LUC7L2	0.08	0.08	0.98
ARMC7	0.08	0.08	0.98
DCAKD	0.045	0.08	0.98
HLX	0.08	0.08	0.98
ATG16L1	0.08	0.08	0.98
EHD1	0.08	0.08	0.98
BCKDK	0.08	0.08	0.98
NFE2	0.08	0.08	0.98
CDH18	0.08	0.08	0.98
HTR1A	0.08	0.08	0.98
IKBIP	0.08	0.08	0.98
VASN	0.08	0.081	0.98
MAPK15	0.081	0.081	0.98
TMEM160	0.081	0.081	0.98
OR2G6	0.081	0.081	0.98
HERC1	0.081	0.081	0.98
FAM85B	0.081	0.081	0.98
ORAI3	0.081	0.081	0.98
ANKRD13D	0.081	0.081	0.98
NPRL2	0.081	0.081	0.98
PCBP2	0.045	0.081	0.98
TRIAP1	0.081	0.081	0.98
ATG5	0.081	0.081	0.98
FARSA	0.081	0.081	0.98
KRTAP10-7	0.081	0.081	0.98
SMNDC1	0.081	0.082	0.98
NEUROD1	0.082	0.082	0.98
WNT11	0.045	0.082	0.98
ANO2	0.082	0.082	0.98
DENND5B	0.082	0.082	0.98
PIGC	0.082	0.082	0.98
ICT1	0.082	0.082	0.98
OR56A5	0.082	0.082	0.98
SCAMP3	0.082	0.082	0.98
CACNG1	0.082	0.082	0.98
PAPOLG	0.082	0.082	0.98
SEZ6L	0.082	0.082	0.98
UBE2V2	0.082	0.082	0.98
FAM107B	0.046	0.082	0.98
PERP	0.082	0.082	0.98
CNOT2	0.082	0.082	0.98
DNMT3L	0.082	0.082	0.98
ERCC6-PGBD3	0.082	0.082	0.98
CKMT2	0.082	0.082	0.98
RPTN	0.083	0.083	0.98
SCARB2	0.083	0.083	0.98
SLC8A2	0.083	0.083	0.98
GABRG1	0.083	0.083	0.98
PDK1	0.083	0.083	0.98
TKTL2	0.083	0.083	0.98
ACTN4	0.083	0.083	0.98
IL1RL1	0.083	0.083	0.98
RASGRP1	0.046	0.083	0.98
HYLS1	0.083	0.083	0.98
ZBED2	0.083	0.083	0.98
SLC19A3	0.083	0.083	0.98
EPS8L2	0.083	0.083	0.98
CINP	0.083	0.083	0.98
DNAJC21	0.083	0.083	0.98
PRKAG3	0.083	0.083	0.98
C2CD4C	0.083	0.083	0.98
NNAT	0.084	0.084	0.98
DAG1	0.084	0.084	0.98
KCNS1	0.084	0.084	0.98
HNMT	0.084	0.084	0.98
MAGEA11	0.047	0.084	0.98
CCDC18	0.084	0.084	0.98
FOXK1	0.084	0.084	0.98
TMEM184A	0.047	0.084	0.98
FBXL14	0.084	0.084	0.98
CRIM1	0.084	0.084	0.98
MLNR	0.084	0.084	0.98
LGI2	0.084	0.084	0.98
MCM3	0.084	0.084	0.98
FLNB	0.084	0.084	0.98
PXMP4	0.084	0.084	0.98
MAP4K4	0.084	0.084	0.98
C17orf85	0.084	0.084	0.98
TBC1D15	0.084	0.084	0.98
EMILIN3	0.085	0.085	0.98
MROH2A	0.085	0.085	0.98
STRADB	0.085	0.085	0.98
HDDC3	0.085	0.085	0.98
ALDOC	0.085	0.085	0.98
PNKP	0.085	0.085	0.98
NDST2	0.085	0.085	0.98
ZADH2	0.085	0.085	0.98
CD48	0.085	0.085	0.98
GPC5	0.085	0.085	0.98
AMTN	0.085	0.085	0.98
SPANXN3	0.085	0.085	0.98
CCDC126	0.085	0.085	0.98
DPEP1	0.048	0.085	0.98
FABP9	0.085	0.085	0.98
RC3H1	0.085	0.085	0.98
FAM171B	0.085	0.085	0.98
CCDC170	0.085	0.085	0.98
PTRF	0.085	0.085	0.98
TNFSF4	0.048	0.085	0.98
ANKRD24	0.086	0.086	0.98
ARNT	0.086	0.086	0.98
OR51A7	0.086	0.086	0.98
TMTC2	0.086	0.086	0.98
KNOP1	0.086	0.086	0.98
VPS26A	0.086	0.086	0.98
SCAMP2	0.048	0.086	0.98
PRICKLE4	0.086	0.086	0.98
GLYATL2	0.086	0.086	0.98
CYP3A7	0.086	0.086	0.98
USP2	0.048	0.086	0.98
ARGLU1	0.086	0.086	0.98
RAB6B	0.086	0.086	0.98
ITFG1	0.086	0.086	0.98
ACVR1B	0.086	0.086	0.98
ADH6	0.086	0.086	0.98
MACROD2	0.086	0.086	0.98
C1orf74	0.086	0.086	0.98
ALDH2	0.086	0.086	0.98
CAND2	0.086	0.086	0.98
SYK	0.048	0.086	0.98
DHH	0.086	0.086	0.98
CA8	0.087	0.087	0.98
TMLHE	0.087	0.087	0.98
SVIL	0.048	0.087	0.98
BIRC6	0.087	0.087	0.98
ZNF248	0.087	0.087	0.98
TMC6	0.087	0.087	0.98
MAU2	0.087	0.087	0.98
MYOZ2	0.087	0.087	0.98
EHMT2	0.087	0.087	0.98
HOXB3	0.087	0.087	0.98
GGT7	0.087	0.087	0.98
C17orf103	0.087	0.087	0.98
MED14	0.087	0.087	0.98
TP53	0.087	0.087	0.98
DLEU7	0.087	0.087	0.98
SUSD2	0.087	0.087	0.98
SHROOM4	0.087	0.087	0.98
ARIH2OS	0.087	0.087	0.98
PA2G4	0.087	0.087	0.98
SNRNP200	0.088	0.088	0.98
GPR89A	0.088	0.088	0.98
TP53INP1	0.088	0.088	0.98
CASC3	0.088	0.088	0.98
R3HDM1	0.049	0.088	0.98
MAD2L2	0.088	0.088	0.98
DNAAF1	0.088	0.088	0.98
OR6C6	0.088	0.088	0.98
ZNF256	0.088	0.088	0.98
MOB3B	0.088	0.088	0.98
SAPCD2	0.088	0.088	0.98
PTPRJ	0.088	0.088	0.98
TACR3	0.088	0.088	0.98
CDC42EP3	0.088	0.088	0.98
LOC100129083	0.088	0.088	0.98
UBE4B	0.088	0.088	0.98
SH3BP1	0.088	0.088	0.98
GSK3B	0.088	0.088	0.98
ODF2	0.088	0.088	0.98
RBM45	0.089	0.088	0.98
MBL2	0.089	0.089	0.98
HIC1	0.089	0.089	0.98
XPO6	0.089	0.089	0.98
SMARCA5	0.089	0.089	0.98
RIMS2	0.089	0.089	0.98
LEFTY1	0.089	0.089	0.98
RAET1G	0.089	0.089	0.98
ZXDA	0.089	0.089	0.98
EIF4E1B	0.089	0.089	0.98
KRT24	0.089	0.089	0.98
POT1	0.089	0.089	0.98
EBI3	0.089	0.089	0.98
GPM6B	0.089	0.089	0.98
PELI1	0.089	0.089	0.98
TNKS	0.089	0.089	0.98
GJD2	0.089	0.089	0.98
FCRLA	0.09	0.09	0.98
GATM	0.05	0.09	0.98
RPS6KA1	0.05	0.09	0.98
AKIP1	0.09	0.09	0.98
SS18L2	0.09	0.09	0.98
CLEC10A	0.09	0.09	0.98
GCNT7	0.09	0.09	0.98
LDLRAD3	0.09	0.09	0.98
ILF2	0.09	0.09	0.98
TMA7	0.09	0.09	0.98
MFAP4	0.09	0.09	0.98
CLIP2	0.09	0.09	0.98
KIAA0141	0.09	0.09	0.98
LCN12	0.09	0.09	0.98
HIST1H1B	0.09	0.09	0.98
SMARCAD1	0.09	0.09	0.98
PROCR	0.09	0.09	0.98
APPL1	0.09	0.09	0.98
MRPL50	0.09	0.09	0.98
KIF26B	0.09	0.09	0.98
ATP8B1	0.09	0.09	0.98
NDUFV3	0.091	0.091	0.98
MGAT4C	0.091	0.091	0.98
YTHDF1	0.091	0.091	0.98
CCDC172	0.091	0.091	0.98
SPRYD7	0.091	0.091	0.98
ACBD3	0.091	0.091	0.98
RUFY1	0.051	0.091	0.98
THOC6	0.091	0.091	0.98
ZDHHC12	0.091	0.091	0.98
KLC4	0.091	0.091	0.98
PGBD2	0.091	0.091	0.98
SMG6	0.091	0.091	0.98
ZNF726	0.091	0.091	0.98
DXO	0.091	0.091	0.98
GRAMD1B	0.091	0.091	0.98
FBXO38	0.091	0.091	0.98
SORD	0.092	0.092	0.98
ARFRP1	0.092	0.092	0.98
GPR61	0.092	0.092	0.98
STOM	0.092	0.092	0.98
R3HCC1	0.051	0.092	0.98
ZNF821	0.092	0.092	0.98
DOT1L	0.092	0.092	0.98
FLT3LG	0.092	0.092	0.98
PRSS53	0.092	0.092	0.98
MARK2	0.052	0.092	0.98
KIAA0907	0.092	0.092	0.98
TPGS1	0.092	0.092	0.98
TEKT3	0.092	0.092	0.98
BZRAP1	0.092	0.092	0.98
C19orf25	0.092	0.092	0.98
PDRG1	0.092	0.092	0.98
NSMCE4A	0.092	0.092	0.98
NNT	0.093	0.093	0.98
IGFBP2	0.093	0.093	0.98
MYBPC1	0.093	0.093	0.98
COL8A1	0.093	0.093	0.98
WDR49	0.093	0.093	0.98
PARD6B	0.093	0.093	0.98
ZCCHC8	0.093	0.093	0.98
HRG	0.052	0.093	0.98
FAM83E	0.093	0.093	0.98
TAC4	0.093	0.093	0.98
ACSF2	0.093	0.093	0.98
SDK2	0.093	0.093	0.98
MEGF10	0.093	0.093	0.98
S100A7L2	0.093	0.093	0.98
DCAF13	0.093	0.093	0.98
ZNF131	0.093	0.093	0.98
TULP3	0.052	0.093	0.98
GSDMA	0.093	0.093	0.98
KHK	0.093	0.093	0.98
GRAPL	0.094	0.093	0.98
ABHD5	0.094	0.094	0.98
PRSS50	0.053	0.094	0.98
HYPK	0.094	0.094	0.98
NXPE3	0.094	0.094	0.98
MYO1H	0.094	0.094	0.98
AKAP13	0.094	0.094	0.98
SELENBP1	0.094	0.094	0.98
ZAP70	0.094	0.094	0.98
PHF8	0.094	0.094	0.98
SPTLC3	0.094	0.094	0.98
NXT1	0.094	0.094	0.98
CDX4	0.094	0.094	0.98
KLHL29	0.094	0.094	0.98
PPM1M	0.094	0.094	0.98
ELAC1	0.094	0.094	0.98
SH3RF2	0.094	0.094	0.98
FAM78A	0.095	0.095	0.98
OR51E2	0.095	0.095	0.98
XG	0.095	0.095	0.98
MRPL9	0.095	0.095	0.98
TMPRSS2	0.095	0.095	0.98
KRT82	0.095	0.095	0.98
ATXN7L3B	0.095	0.095	0.98
FGD5	0.095	0.095	0.98
OCSTAMP	0.095	0.095	0.98
XPC	0.053	0.095	0.98
HSPBP1	0.095	0.095	0.98
C15orf60	0.095	0.095	0.98
PUM1	0.095	0.095	0.98
ZSWIM5	0.095	0.095	0.98
WFDC1	0.095	0.095	0.98
C7orf43	0.095	0.095	0.98
SLC39A1	0.095	0.095	0.98
ZNF25	0.095	0.095	0.98
SLAIN1	0.054	0.095	0.98
TNC	0.095	0.095	0.98
TOP1MT	0.095	0.095	0.98
BPHL	0.095	0.095	0.98
NDC80	0.096	0.096	0.98
CARD11	0.096	0.096	0.98
UBR5	0.096	0.096	0.98
CHD9	0.054	0.096	0.98
4-Mar	0.096	0.096	0.98
GALT	0.096	0.096	0.98
TP53I13	0.096	0.096	0.98
NOL8	0.096	0.096	0.98
CENPM	0.096	0.096	0.98
ETAA1	0.096	0.096	0.98
SSX7	0.096	0.096	0.98
IVD	0.096	0.096	0.98
FABP4	0.096	0.096	0.98
NAT8B	0.096	0.096	0.98
NCOR2	0.054	0.096	0.98
FAM26F	0.096	0.096	0.98
MORC3	0.096	0.096	0.98
ZFYVE28	0.096	0.096	0.98
ZIM3	0.096	0.096	0.98
GBP2	0.096	0.096	0.98
UPP1	0.096	0.096	0.98
CDH3	0.096	0.096	0.98
P2RY6	0.097	0.097	0.98
GPS2	0.097	0.097	0.98
LOC100130539	0.097	0.097	0.98
SLC11A1	0.097	0.097	0.98
ITGA7	0.054	0.097	0.98
SLMO2	0.097	0.097	0.98
SUPT6H	0.097	0.097	0.98
GTF2B	0.097	0.097	0.98
RPS20	0.097	0.097	0.98
WDR70	0.097	0.097	0.98
NOP2	0.097	0.097	0.98
INTS9	0.097	0.097	0.98
FANCI	0.097	0.097	0.98
WDR46	0.097	0.097	0.98
RRP12	0.097	0.097	0.98
CCT2	0.097	0.097	0.98
KIAA1731	0.097	0.097	0.98
ZNRD1	0.097	0.097	0.98
BAX	0.097	0.097	0.98
LAMA3	0.097	0.097	0.98
TNFRSF25	0.098	0.097	0.98
ECEL1	0.098	0.098	0.98
FA2H	0.098	0.098	0.98
HSD17B8	0.098	0.098	0.98
DENND2C	0.098	0.098	0.98
OR8I2	0.098	0.098	0.98
EPB41L1	0.098	0.098	0.98
MMP9	0.098	0.098	0.98
UBTF	0.098	0.098	0.98
ZNF69	0.098	0.098	0.98
IL17RA	0.098	0.098	0.98
CELA2A	0.098	0.098	0.98
SLC18B1	0.098	0.098	0.98
CKS2	0.098	0.098	0.98
OTOP3	0.098	0.098	0.98
VGF	0.098	0.098	0.98
OR5A1	0.098	0.098	0.98
WDR44	0.098	0.098	0.98
RGS20	0.055	0.098	0.98
HEATR3	0.098	0.098	0.98
TMED2	0.098	0.098	0.98
POLR1D	0.099	0.098	0.98
CTDNEP1	0.099	0.099	0.98
ZNF506	0.099	0.099	0.98
SLC22A5	0.099	0.099	0.98
LOXL3	0.099	0.099	0.98
ARMC8	0.099	0.099	0.98
HSF1	0.099	0.099	0.98
IFFO2	0.099	0.099	0.98
GCGR	0.099	0.099	0.98
ARHGEF7	0.099	0.099	0.98
RNF24	0.099	0.099	0.98
KRT10	0.056	0.099	0.98
GGPS1	0.099	0.099	0.98
IYD	0.099	0.099	0.98
GPRC6A	0.099	0.099	0.98
NHS	0.099	0.099	0.98
WDR35	0.099	0.099	0.98
WDR91	0.099	0.099	0.98
RAB3IP	0.099	0.099	0.98
KIF21B	0.1	0.1	0.98
POLR1C	0.056	0.1	0.98
FAM111B	0.1	0.1	0.98
ERAL1	0.1	0.1	0.98
TLR2	0.1	0.1	0.98
EPHB4	0.1	0.1	0.98
RHAG	0.1	0.1	0.98
KRT33B	0.1	0.1	0.98
HOXC8	0.1	0.1	0.98
MTERF	0.1	0.1	0.98
FATE1	0.1	0.1	0.98
SUMO1	0.1	0.1	0.98
PTDSS1	0.1	0.1	0.98
CD96	0.1	0.1	0.98
SLC22A9	0.1	0.1	0.98
ZFYVE1	0.1	0.1	0.98
GAB1	0.1	0.1	0.98
SPINT3	0.1	0.1	0.98
PPP1R35	0.1	0.1	0.98
ZNF800	0.1	0.1	0.98
PPAP2B	0.1	0.1	0.98
OR4Q3	0.1	0.1	0.98
CPA2	0.1	0.1	0.98
TNP1	0.1	0.1	0.98
SRD5A2	0.1	0.1	0.98
ZNF114	0.1	0.1	0.98
ATG2B	0.1	0.1	0.98
KRTAP5-5	0.1	0.1	0.98
APOL6	0.1	0.1	0.98
TIGD7	0.1	0.1	0.98
GPHB5	0.1	0.1	0.98
PNLIPRP1	0.1	0.1	0.98
EIF1	0.1	0.1	0.98
TFAP2B	0.1	0.1	0.98
PAPSS1	0.1	0.1	0.98
ZNF274	0.1	0.1	0.98
OR6C70	0.1	0.1	0.98
PATL1	0.1	0.1	0.98
FMNL1	0.1	0.1	0.98
S100A16	0.1	0.1	0.98
ERLIN2	0.1	0.1	0.98
TAS2R10	0.1	0.1	0.98
HRK	0.1	0.1	0.98
CYTH1	0.1	0.1	0.98
PDGFRL	0.1	0.1	0.98
ZNF527	0.1	0.1	0.98
PGAP1	0.1	0.1	0.98
ZBTB16	0.1	0.1	0.98
SKIV2L2	0.1	0.1	0.98
IFNA7	0.1	0.1	0.98
GIGYF2	0.1	0.1	0.98
GEMIN8	0.1	0.1	0.98
KIAA0556	0.1	0.1	0.98
GRIN3B	0.1	0.1	0.98
SLC38A5	0.1	0.1	0.98
CDK16	0.1	0.1	0.98
BMP2	0.058	0.1	0.98
NME1-NME2	0.1	0.1	0.98
CUL2	0.1	0.1	0.98
PPP2R5E	0.1	0.1	0.98
RUNDC1	0.1	0.1	0.98
LGI1	0.1	0.1	0.98
RBM34	0.1	0.1	0.98
TCF24	0.1	0.1	0.98
SLC9A8	0.1	0.1	0.98
TOR2A	0.1	0.1	0.98
RHBDL2	0.058	0.1	0.98
EGLN1	0.1	0.1	0.98
C16orf82	0.1	0.1	0.98
PM20D2	0.1	0.1	0.98
CCDC84	0.1	0.1	0.98
RUFY2	0.1	0.1	0.98
WDR93	0.1	0.1	0.98
ZNF398	0.1	0.1	0.98
MAP1S	0.1	0.1	0.98
PRKAB1	0.1	0.1	0.98
CATSPERG	0.1	0.1	0.98
GEMIN6	0.1	0.1	0.98
MAF	0.1	0.1	0.98
CD2AP	0.1	0.1	0.98
MBOAT4	0.1	0.1	0.98
FRA10AC1	0.1	0.1	0.98
POLG	0.1	0.1	0.98
HSDL1	0.1	0.1	0.98
KRTAP1-4	0.1	0.1	0.98
XPOT	0.1	0.1	0.98
MORN2	0.1	0.1	0.98
CFI	0.1	0.1	0.98
RTCA	0.1	0.1	0.98
RCE1	0.1	0.1	0.98
RGP1	0.1	0.1	0.98
SUSD4	0.1	0.1	0.98
TBC1D22A	0.1	0.1	0.98
GRAMD2	0.1	0.1	0.98
PRSS37	0.1	0.1	0.98
SPAG16	0.1	0.1	0.98
BMP5	0.1	0.1	0.98
PIP5K1A	0.1	0.1	0.98
CORO1B	0.059	0.1	0.98
TACC3	0.059	0.1	0.98
FUCA1	0.11	0.11	0.98
11-Sep	0.11	0.11	0.98
PLA2G4B	0.059	0.11	0.98
WAC	0.11	0.11	0.98
IER3	0.11	0.11	0.98
IFNGR1	0.11	0.11	0.98
PCDHA7	0.11	0.11	0.98
KLRF1	0.11	0.11	0.98
LRRC8B	0.11	0.11	0.98
C15orf61	0.11	0.11	0.98
CWC25	0.11	0.11	0.98
PKHD1L1	0.11	0.11	0.98
FBN1	0.11	0.11	0.98
NXPH2	0.11	0.11	0.98
TMEM167A	0.11	0.11	0.98
MRPL44	0.11	0.11	0.98
PRDM4	0.11	0.11	0.98
TAAR2	0.11	0.11	0.98
OLFM2	0.11	0.11	0.98
USP35	0.11	0.11	0.98
OR2L8	0.11	0.11	0.98
14-Sep	0.11	0.11	0.98
[truncated: 16,458 more rows]
