# Supplementary material for: Maintenance of neuronal TDP-43 expression requires axonal lysosome transport
Source: bioRxiv. 2025 Jun 30:2024.09.30.615241. Originally published 2024 Oct 1. Preprint. [Version 2] doi: 10.1101/2024.09.30.615241 (PMC11722429; doi:10.1101/2024.09.30.615241)
Supplement: Supplement 3 [file media-3.txt]

target	score	p-value	fdr
GNPTAB	2.4e-05	2.2e-05	0.4
UVRAG	7.1e-05	7.1e-05	0.66
C16orf45	0.00012	0.00012	0.71
ENY2	0.00017	0.00017	0.79
HFM1	0.00026	0.00026	0.83
TMEM251	0.00031	0.00032	0.83
BLOC1S1	0.00036	0.00036	0.83
ZNF493	0.0004	0.00041	0.83
OGFOD1	0.00045	0.00045	0.83
DHPS	0.00055	0.00055	0.83
SETDB1	0.00059	0.0006	0.83
C17orf59	0.00064	0.00065	0.83
LLGL2	0.00034	0.00065	0.83
SOCS5	0.00069	0.00069	0.83
C10orf32	0.00074	0.00073	0.83
UBP1	0.00078	0.00079	0.83
VPS41	0.00043	0.00081	0.83
VPS18	0.00083	0.00083	0.83
CPSF6	0.00088	0.00087	0.83
LOH12CR1	0.00093	0.00092	0.83
PIM3	0.00097	0.00096	0.83
TMEM253	0.001	0.001	0.83
DOHH	0.0011	0.0011	0.83
ALDH4A1	0.0011	0.0011	0.83
RBM27	0.0012	0.0011	0.83
GTF2I	0.0012	0.0012	0.83
SNAPIN	0.0013	0.0012	0.83
UCK1	0.0013	0.0013	0.83
TXNRD2	0.0014	0.0013	0.83
H2AFB1	0.0014	0.0014	0.83
GYLTL1B	0.0015	0.0014	0.83
TLE6	0.0015	0.0015	0.83
ARPC4	0.0015	0.0015	0.83
KXD1	0.0016	0.0016	0.83
CHKB	0.0016	0.0016	0.83
NSD1	0.0017	0.0017	0.83
ANKRD39	0.0017	0.0017	0.83
CDC14B	0.0018	0.0017	0.83
ETS2	0.0018	0.0018	0.83
PRR14	0.0019	0.0018	0.83
HSPB11	0.0019	0.0019	0.83
ARHGEF37	0.001	0.0019	0.83
PDSS2	0.002	0.0019	0.83
USP32	0.002	0.002	0.83
UCHL5	0.0021	0.002	0.83
BLOC1S2	0.0021	0.0021	0.83
ASPDH	0.0022	0.0021	0.84
ELP2	0.0023	0.0022	0.85
CNGA1	0.0023	0.0023	0.85
RTCB	0.0024	0.0023	0.85
TIMM50	0.0024	0.0024	0.85
GFER	0.0024	0.0024	0.86
FAM89B	0.0025	0.0025	0.86
MARS	0.0026	0.0026	0.86
STRBP	0.0026	0.0026	0.86
C2orf40	0.0027	0.0026	0.86
NPTX1	0.0027	0.0027	0.86
FRMD7	0.0028	0.0027	0.86
PFDN4	0.0028	0.0028	0.86
ARRDC3	0.0029	0.0028	0.86
TMEM65	0.0029	0.0029	0.86
ACTN1	0.003	0.0029	0.86
PXDNL	0.003	0.003	0.86
MLH3	0.0031	0.003	0.86
MTRR	0.0031	0.0031	0.86
GRIN2C	0.0032	0.0031	0.86
ACTR8	0.0032	0.0032	0.86
GOLT1B	0.0033	0.0032	0.86
ARF1	0.0033	0.0032	0.86
CCDC88B	0.0034	0.0033	0.86
GBA2	0.0034	0.0034	0.86
TARDBP	0.0034	0.0034	0.86
BNIP1	0.0035	0.0034	0.86
SC5D	0.0035	0.0035	0.86
RAD51AP1	0.0036	0.0035	0.86
RBM26	0.0036	0.0036	0.86
GDF5	0.0037	0.0036	0.86
HIRIP3	0.0037	0.0037	0.86
CASP1	0.0038	0.0038	0.88
DPM1	0.0039	0.0038	0.88
TADA3	0.004	0.0039	0.89
C3AR1	0.004	0.0039	0.89
TSEN2	0.0041	0.004	0.89
COPS8	0.0042	0.0041	0.89
KCNG1	0.0043	0.0042	0.89
MAPKAP1	0.0022	0.0042	0.89
COX6C	0.0043	0.0042	0.89
BAP1	0.0044	0.0043	0.89
SIGLEC12	0.0044	0.0043	0.89
ZNF281	0.0044	0.0044	0.89
COQ10A	0.0045	0.0044	0.89
NRARP	0.0045	0.0044	0.89
AHCY	0.0046	0.0045	0.89
HECW2	0.0046	0.0045	0.89
MTF1	0.0047	0.0046	0.89
ELP4	0.0047	0.0047	0.89
PPIL3	0.0048	0.0047	0.89
MBD6	0.0048	0.0047	0.89
DHX36	0.0049	0.0048	0.89
SORCS3	0.0049	0.0048	0.89
ZZZ3	0.005	0.0049	0.89
PHF12	0.005	0.0049	0.89
VPS45	0.0051	0.005	0.89
DHRS1	0.0051	0.005	0.89
MIXL1	0.0052	0.0051	0.89
CS	0.0052	0.0051	0.89
POMGNT2	0.0053	0.0052	0.89
ATOX1	0.0053	0.0052	0.89
STX18	0.0053	0.0053	0.89
C6orf10	0.0054	0.0053	0.89
MMP14	0.0054	0.0054	0.89
SRP72	0.0055	0.0054	0.89
TMEM192	0.0055	0.0055	0.89
EXOC6B	0.0056	0.0055	0.9
OTUD6B	0.0057	0.0056	0.9
ZC3H12A	0.0057	0.0057	0.9
KCNF1	0.0058	0.0058	0.91
OR2A42	0.0059	0.0058	0.91
PPP1R37	0.0059	0.0059	0.91
ARMC10	0.006	0.0059	0.91
DARS2	0.006	0.0059	0.91
ASAP1	0.0061	0.006	0.91
SLC39A7	0.0062	0.0061	0.91
COX5B	0.0062	0.0061	0.91
STX1A	0.0063	0.0062	0.91
FNBP1L	0.0063	0.0062	0.91
RPRD1B	0.0063	0.0063	0.91
COQ2	0.0064	0.0063	0.91
THAP11	0.0064	0.0064	0.91
INHBB	0.0066	0.0065	0.92
SNX14	0.0066	0.0066	0.92
CYCS	0.0067	0.0066	0.92
MRPS5	0.0067	0.0067	0.92
GPC2	0.0068	0.0067	0.92
TELO2	0.0068	0.0068	0.93
SLC25A10	0.0069	0.0069	0.93
RPS10-NUDT3	0.007	0.0069	0.93
INADL	0.007	0.007	0.93
ABCG2	0.0071	0.007	0.93
CERK	0.0071	0.0071	0.93
TBC1D8B	0.0072	0.0071	0.93
ASCC3	0.0073	0.0072	0.93
AMZ1	0.0073	0.0072	0.93
NKAPL	0.0073	0.0073	0.93
OR2M7	0.0074	0.0073	0.93
HDAC2	0.0074	0.0074	0.93
DLAT	0.0075	0.0074	0.93
ABCA1	0.0075	0.0075	0.93
PPP3CB	0.0076	0.0075	0.93
NEK4	0.0076	0.0076	0.93
TSTA3	0.0077	0.0077	0.93
IRF2BP1	0.0078	0.0077	0.93
RXRG	0.0078	0.0078	0.93
CGNL1	0.0079	0.0078	0.93
ZNF670	0.0079	0.0079	0.93
ISCA2	0.008	0.0079	0.93
MAGIX	0.0081	0.008	0.93
HAUS6	0.0081	0.0081	0.93
ZFYVE26	0.0082	0.0081	0.93
DRD3	0.0082	0.0082	0.93
COX15	0.0083	0.0082	0.93
IRS1	0.0083	0.0082	0.93
C12orf71	0.0083	0.0083	0.93
PHOSPHO2-KLHL23	0.0084	0.0083	0.93
PREB	0.0084	0.0084	0.93
GLUD1	0.0085	0.0084	0.93
TMEM45B	0.0085	0.0085	0.93
MUM1L1	0.0086	0.0085	0.93
KRAS	0.0086	0.0086	0.93
LCN9	0.0087	0.0086	0.93
MEGF9	0.0087	0.0087	0.93
HSBP1	0.0088	0.0087	0.93
SUPV3L1	0.0088	0.0088	0.93
EIF2B1	0.0089	0.0088	0.93
DNAJC16	0.0089	0.0089	0.93
MRPS17	0.009	0.0089	0.93
EPDR1	0.009	0.0089	0.93
LYPD6B	0.0091	0.009	0.93
ZC2HC1B	0.0091	0.009	0.93
C4BPA	0.0092	0.0091	0.94
PTGES	0.0093	0.0092	0.94
FBXO45	0.0093	0.0093	0.94
COX10	0.0094	0.0094	0.94
C3orf80	0.0095	0.0094	0.94
CASQ2	0.0095	0.0095	0.94
PROM1	0.005	0.0096	0.94
TIMM23B	0.0097	0.0096	0.94
IFNA14	0.0097	0.0097	0.94
MGAT5B	0.0098	0.0097	0.94
MKKS	0.0098	0.0097	0.94
FTCD	0.0051	0.0098	0.94
YWHAH	0.0099	0.0098	0.94
SLC7A11	0.0099	0.0098	0.94
COX7C	0.01	0.0099	0.94
RAB25	0.01	0.0099	0.94
LAMTOR5	0.01	0.01	0.94
FAM161B	0.01	0.01	0.94
HAT1	0.01	0.01	0.94
VAV2	0.01	0.01	0.94
MRPS21	0.01	0.01	0.94
CD19	0.01	0.01	0.94
AGTR2	0.01	0.01	0.94
ARL6IP6	0.01	0.01	0.94
TRAM1	0.01	0.01	0.94
CNOT4	0.011	0.01	0.94
METTL5	0.011	0.01	0.94
MVD	0.011	0.011	0.94
GLRX2	0.011	0.011	0.94
ELOVL2	0.011	0.011	0.94
IQGAP1	0.011	0.011	0.94
PLXNB2	0.011	0.011	0.94
DDX59	0.011	0.011	0.94
MRPL33	0.011	0.011	0.94
MRM1	0.011	0.011	0.94
TMEM89	0.011	0.011	0.94
POR	0.011	0.011	0.94
C9orf9	0.011	0.011	0.94
CARD9	0.011	0.011	0.94
TMED10	0.011	0.011	0.94
SPOPL	0.011	0.011	0.94
PDP2	0.011	0.011	0.94
FAM169A	0.011	0.011	0.94
UBE2C	0.012	0.011	0.94
RCSD1	0.012	0.011	0.94
RGS9	0.012	0.012	0.94
WLS	0.012	0.012	0.94
DOCK6	0.012	0.012	0.94
FAM206A	0.012	0.012	0.94
ZNF710	0.012	0.012	0.94
PPP1R15A	0.012	0.012	0.94
TMEM132E	0.012	0.012	0.94
TEX33	0.012	0.012	0.94
RBM38	0.012	0.012	0.95
KRTAP4-3	0.012	0.012	0.95
CYR61	0.012	0.012	0.95
AVEN	0.012	0.012	0.95
PARS2	0.012	0.012	0.95
ANKRD27	0.012	0.012	0.95
PCGF3	0.012	0.012	0.95
FAM218A	0.013	0.012	0.95
SCGB2A1	0.013	0.013	0.95
OR8G2P	0.013	0.013	0.95
9-Sep	0.013	0.013	0.95
CARNS1	0.013	0.013	0.95
KCNK12	0.013	0.013	0.95
NOS1	0.013	0.013	0.95
SMAD7	0.013	0.013	0.95
JUP	0.013	0.013	0.95
SNX13	0.013	0.013	0.95
KIAA1958	0.013	0.013	0.95
SLC35A3	0.013	0.013	0.95
IBTK	0.0068	0.013	0.95
C19orf10	0.013	0.013	0.95
ITPKA	0.013	0.013	0.95
SMPDL3A	0.013	0.013	0.96
RHEB	0.013	0.013	0.96
ANXA4	0.013	0.013	0.96
SBNO1	0.014	0.013	0.96
DYRK2	0.014	0.013	0.96
NDST1	0.014	0.014	0.96
TAF6	0.014	0.014	0.96
HIPK2	0.014	0.014	0.96
VPRBP	0.014	0.014	0.96
NKX2-6	0.014	0.014	0.96
ELAVL4	0.014	0.014	0.96
ALG2	0.014	0.014	0.96
HIST3H2A	0.014	0.014	0.96
CHDH	0.014	0.014	0.96
LARGE	0.014	0.014	0.96
PITRM1	0.014	0.014	0.96
SLC2A10	0.014	0.014	0.96
CPS1	0.014	0.014	0.96
TBX6	0.014	0.014	0.96
XYLT1	0.014	0.014	0.96
ITGAV	0.014	0.014	0.96
TRIM13	0.014	0.014	0.96
TMEM261	0.015	0.014	0.96
NUDT21	0.015	0.014	0.96
GATS	0.015	0.014	0.96
ESYT2	0.015	0.015	0.96
MYO5C	0.015	0.015	0.96
TCF4	0.015	0.015	0.96
OR51F2	0.015	0.015	0.96
FCRL3	0.015	0.015	0.96
BMF	0.015	0.015	0.96
COX16	0.015	0.015	0.96
MKRN1	0.015	0.015	0.96
SLC16A5	0.015	0.015	0.96
SLC6A15	0.015	0.015	0.96
LDHC	0.015	0.015	0.96
ZFYVE20	0.015	0.015	0.96
SRP19	0.015	0.015	0.96
ZNF347	0.015	0.015	0.96
ACOT13	0.016	0.015	0.97
HSD17B3	0.016	0.015	0.97
RAB3IL1	0.016	0.016	0.97
CHD2	0.0082	0.016	0.97
ARHGAP39	0.016	0.016	0.97
MAP10	0.016	0.016	0.97
C21orf91	0.016	0.016	0.97
KLRF2	0.016	0.016	0.97
CXCL6	0.016	0.016	0.97
EIF4G2	0.0084	0.016	0.97
ZG16	0.016	0.016	0.97
LHX1	0.016	0.016	0.97
ZNF259	0.016	0.016	0.97
HYDIN	0.016	0.016	0.97
SLPI	0.016	0.016	0.97
AKAP14	0.016	0.016	0.97
GARS	0.016	0.016	0.97
PCYT1B	0.016	0.016	0.97
MEF2BNB	0.017	0.017	0.97
LRP12	0.017	0.017	0.97
EXTL1	0.017	0.017	0.97
MITF	0.0088	0.017	0.97
TSHB	0.017	0.017	0.97
CES5A	0.017	0.017	0.97
ZFAND2A	0.017	0.017	0.97
COASY	0.017	0.017	0.97
C19orf68	0.017	0.017	0.97
BPGM	0.017	0.017	0.97
IREB2	0.017	0.017	0.97
UNC5CL	0.017	0.017	0.97
FGD1	0.017	0.017	0.97
ROBO4	0.017	0.017	0.97
RGS6	0.017	0.017	0.97
GSTA1	0.017	0.017	0.97
CFL1	0.017	0.017	0.97
MIOS	0.017	0.017	0.97
OMA1	0.018	0.017	0.97
IRGM	0.018	0.018	0.97
CEP170B	0.018	0.018	0.97
NMNAT1	0.018	0.018	0.97
ZNF135	0.018	0.018	0.97
ING4	0.018	0.018	0.97
ALG1	0.018	0.018	0.97
C20orf144	0.018	0.018	0.97
VSIG1	0.018	0.018	0.97
FPR1	0.018	0.018	0.97
CCDC64	0.018	0.018	0.97
MOCOS	0.018	0.018	0.97
LIMS1	0.018	0.018	0.97
NBR1	0.018	0.018	0.97
C8orf48	0.018	0.018	0.97
AHCYL1	0.0096	0.018	0.97
FKBP15	0.018	0.018	0.97
COX6B1	0.018	0.018	0.97
RAD9B	0.019	0.018	0.97
CNR2	0.019	0.019	0.97
LRRC46	0.019	0.019	0.97
LCE1F	0.019	0.019	0.97
MBD2	0.019	0.019	0.97
PPP1R11	0.019	0.019	0.97
FAM83H	0.019	0.019	0.97
SHF	0.0099	0.019	0.97
ZNF3	0.019	0.019	0.97
C9orf171	0.019	0.019	0.97
FAM63B	0.019	0.019	0.97
SGMS2	0.019	0.019	0.97
TSPYL5	0.019	0.019	0.97
CLECL1	0.019	0.019	0.97
TMEM92	0.019	0.019	0.97
TNK1	0.019	0.019	0.97
UBR7	0.019	0.019	0.97
MGA	0.019	0.019	0.97
CNNM1	0.019	0.019	0.97
MYBPH	0.02	0.02	0.97
PTPRE	0.01	0.02	0.97
UQCR11	0.02	0.02	0.97
GPR68	0.02	0.02	0.97
GPR139	0.02	0.02	0.97
DIRC2	0.02	0.02	0.97
HDGF	0.02	0.02	0.97
CASKIN2	0.02	0.02	0.97
TRNT1	0.02	0.02	0.97
ACLY	0.02	0.02	0.97
VASH1	0.02	0.02	0.97
ODF1	0.02	0.02	0.97
PPP4C	0.02	0.02	0.97
TMEM180	0.02	0.02	0.97
BAMBI	0.02	0.02	0.97
NSUN5	0.02	0.02	0.97
METTL24	0.02	0.02	0.97
RELL1	0.021	0.02	0.97
PGF	0.021	0.02	0.97
NMU	0.021	0.021	0.97
SYVN1	0.021	0.021	0.97
NDUFAF6	0.021	0.021	0.97
ATP7A	0.021	0.021	0.97
FAM114A2	0.021	0.021	0.97
BOD1L2	0.021	0.021	0.97
MAP3K7	0.021	0.021	0.97
ZCCHC13	0.021	0.021	0.97
SLC4A7	0.021	0.021	0.97
TBC1D2B	0.021	0.021	0.97
TARBP1	0.021	0.021	0.97
ZNF133	0.021	0.021	0.97
CCDC132	0.021	0.021	0.97
SNF8	0.021	0.021	0.97
PCGF5	0.011	0.021	0.97
C10orf55	0.022	0.021	0.97
CCL28	0.022	0.021	0.97
NDP	0.022	0.022	0.97
PRND	0.022	0.022	0.97
PVRL4	0.022	0.022	0.97
RRAGD	0.022	0.022	0.97
ZDHHC17	0.022	0.022	0.97
CHD8	0.012	0.022	0.97
MRPL4	0.022	0.022	0.97
IL2RA	0.022	0.022	0.97
ALKBH8	0.022	0.022	0.97
DEFB118	0.022	0.022	0.97
CDR1	0.022	0.022	0.97
ZNF79	0.022	0.022	0.97
CD79A	0.022	0.022	0.97
MGAT3	0.022	0.022	0.97
FGF13	0.022	0.022	0.97
POLK	0.022	0.022	0.97
TCAIM	0.022	0.022	0.97
TMEM39A	0.023	0.022	0.97
PYHIN1	0.023	0.023	0.97
RPRML	0.023	0.023	0.97
RAD51AP2	0.023	0.023	0.97
ATAD3B	0.023	0.023	0.97
ANXA10	0.023	0.023	0.97
B9D1	0.023	0.023	0.97
LRRC8E	0.023	0.023	0.97
TEX36	0.023	0.023	0.97
RAB21	0.023	0.023	0.97
VIL1	0.023	0.023	0.97
ST18	0.023	0.023	0.97
KCNH2	0.012	0.023	0.97
UQCRC2	0.023	0.023	0.97
SLC25A51	0.023	0.023	0.97
PAOX	0.023	0.023	0.97
BOK	0.023	0.023	0.97
ADAMTSL3	0.023	0.023	0.97
FAM179A	0.023	0.023	0.97
SCGB1C1	0.024	0.023	0.97
PRR11	0.024	0.023	0.97
RPS3	0.024	0.024	0.97
GLB1	0.024	0.024	0.97
KIR2DL3	0.024	0.024	0.97
TSPAN16	0.024	0.024	0.97
OR10A7	0.024	0.024	0.97
NHLH1	0.024	0.024	0.97
SLC25A28	0.024	0.024	0.97
LRRC34	0.024	0.024	0.97
CSRNP1	0.024	0.024	0.97
FMO5	0.024	0.024	0.97
CAMK1D	0.024	0.024	0.97
PLEKHM1	0.024	0.024	0.97
FAM69B	0.024	0.024	0.97
GABRA4	0.024	0.024	0.97
CREB3	0.024	0.024	0.97
LCE3E	0.025	0.024	0.97
NEFM	0.013	0.024	0.97
BCS1L	0.025	0.024	0.97
SLC15A2	0.025	0.025	0.97
KDELR3	0.025	0.025	0.97
AP5Z1	0.025	0.025	0.97
APOBEC3F	0.025	0.025	0.97
PKNOX1	0.025	0.025	0.97
MEIS3	0.013	0.025	0.97
KRT4	0.013	0.025	0.97
A2ML1	0.025	0.025	0.97
JAKMIP2	0.025	0.025	0.97
YARS2	0.025	0.025	0.97
COX18	0.025	0.025	0.97
DMD	0.025	0.025	0.97
PIGX	0.025	0.025	0.97
LMBR1L	0.025	0.025	0.97
SHMT1	0.025	0.025	0.97
COG1	0.025	0.025	0.97
KIAA0586	0.025	0.025	0.97
PTPLB	0.025	0.025	0.97
ATP5J2	0.026	0.025	0.97
HES6	0.026	0.026	0.97
SPINK4	0.026	0.026	0.97
MRPL2	0.026	0.026	0.97
ZNF814	0.026	0.026	0.97
KATNA1	0.026	0.026	0.97
ATXN7L2	0.026	0.026	0.97
IGFBP1	0.026	0.026	0.97
OR2AE1	0.026	0.026	0.97
TCTEX1D2	0.026	0.026	0.97
MPDU1	0.026	0.026	0.97
ITSN2	0.026	0.026	0.97
OAS2	0.026	0.026	0.97
FAM126B	0.026	0.026	0.97
CAND1	0.026	0.026	0.97
NRIP3	0.026	0.026	0.97
THSD4	0.014	0.026	0.97
CDH13	0.026	0.026	0.97
C1orf159	0.026	0.026	0.97
GPR180	0.026	0.026	0.97
ARHGEF5	0.027	0.026	0.97
GFRA1	0.027	0.026	0.97
PIGP	0.027	0.027	0.97
CSAG3	0.027	0.027	0.97
E2F8	0.027	0.027	0.97
PIR	0.027	0.027	0.97
PAPLN	0.014	0.027	0.97
FAM71F2	0.027	0.027	0.97
CCR9	0.027	0.027	0.97
GPR107	0.027	0.027	0.97
FAM25A	0.027	0.027	0.97
ZBTB47	0.027	0.027	0.97
KRTAP9-1	0.014	0.027	0.97
SLC1A5	0.014	0.027	0.97
KPNA6	0.027	0.027	0.97
FKBP1A	0.027	0.027	0.97
EID2B	0.027	0.027	0.97
TMCO3	0.027	0.027	0.97
GLRA4	0.027	0.027	0.97
PHB	0.027	0.027	0.97
CCT8	0.027	0.027	0.97
PITHD1	0.027	0.027	0.97
PLCB1	0.028	0.027	0.97
ZNF81	0.028	0.027	0.97
UNC93B1	0.028	0.028	0.97
USP15	0.028	0.028	0.97
TCP10L	0.015	0.028	0.97
ABCB4	0.028	0.028	0.97
ARSH	0.028	0.028	0.97
ACTR1B	0.028	0.028	0.97
TRIM33	0.028	0.028	0.97
CNNM2	0.028	0.028	0.97
FNDC1	0.028	0.028	0.97
CDK10	0.028	0.028	0.97
UBXN2B	0.028	0.028	0.97
LOC100288524	0.028	0.028	0.97
KATNAL2	0.028	0.028	0.97
NANOGNB	0.028	0.028	0.97
PNPT1	0.028	0.028	0.97
ZNF449	0.028	0.028	0.97
TMEM214	0.028	0.028	0.97
C20orf24	0.028	0.028	0.97
EIF4EBP3	0.028	0.028	0.97
PLXNA2	0.029	0.028	0.97
RNF208	0.029	0.028	0.97
ORC6	0.029	0.029	0.97
BRICD5	0.029	0.029	0.97
FAM187A	0.029	0.029	0.97
CCM2	0.029	0.029	0.97
C16orf72	0.015	0.029	0.97
SPATA17	0.029	0.029	0.97
OR10AD1	0.029	0.029	0.97
ITPR2	0.029	0.029	0.97
GSDMB	0.029	0.029	0.97
FLRT1	0.029	0.029	0.97
ZNF662	0.029	0.029	0.97
CDC42EP4	0.029	0.029	0.97
TTI1	0.029	0.029	0.97
LIMCH1	0.029	0.029	0.97
UQCRQ	0.029	0.029	0.97
IL12A	0.03	0.029	0.97
NDRG1	0.03	0.03	0.97
FAM216B	0.03	0.03	0.97
C1orf229	0.03	0.03	0.97
SCAND3	0.03	0.03	0.97
CYP27C1	0.03	0.03	0.97
HTRA3	0.03	0.03	0.97
TBCC	0.03	0.03	0.97
GNAI1	0.03	0.03	0.97
HOOK2	0.016	0.03	0.97
C11orf35	0.03	0.03	0.97
ZER1	0.03	0.03	0.97
NDUFB4	0.03	0.03	0.97
SGK3	0.011	0.03	0.97
SYNC	0.03	0.03	0.97
C12orf29	0.03	0.03	0.97
ADAMTS9	0.03	0.03	0.97
UTS2R	0.03	0.03	0.97
IL4I1	0.03	0.03	0.97
MCTP1	0.03	0.03	0.97
CD276	0.031	0.03	0.97
RPRD2	0.031	0.03	0.97
CAPN7	0.031	0.031	0.97
FIG4	0.031	0.031	0.97
NPSR1	0.031	0.031	0.97
TRNP1	0.031	0.031	0.97
CYP4F3	0.031	0.031	0.97
NDUFA6	0.031	0.031	0.97
C3orf55	0.031	0.031	0.97
RABAC1	0.031	0.031	0.97
ESM1	0.031	0.031	0.97
ARHGEF17	0.031	0.031	0.97
NKX6-1	0.031	0.031	0.97
MAX	0.031	0.031	0.97
PPARGC1B	0.031	0.031	0.97
OSGIN1	0.031	0.031	0.97
ABCA2	0.031	0.031	0.97
PRMT1	0.031	0.031	0.97
NKX2-2	0.032	0.031	0.97
ARFIP1	0.032	0.031	0.97
C17orf72	0.032	0.032	0.97
B3GAT2	0.032	0.032	0.97
POU5F1	0.017	0.032	0.98
GHSR	0.032	0.032	0.98
C14orf1	0.032	0.032	0.98
ZNF292	0.032	0.032	0.98
ZBTB8OS	0.032	0.032	0.98
MAPKAPK2	0.032	0.032	0.98
DHX35	0.032	0.032	0.98
WDR25	0.032	0.032	0.98
SAP18	0.032	0.032	0.98
NUP210L	0.033	0.032	0.98
MMADHC	0.033	0.033	0.98
HPCAL4	0.033	0.033	0.98
ADAMTS13	0.033	0.033	0.98
BCAT1	0.033	0.033	0.98
C9orf91	0.033	0.033	0.98
FAM220A	0.033	0.033	0.98
UPP2	0.033	0.033	0.98
COA6	0.033	0.033	0.98
TRMT10C	0.033	0.033	0.98
SLC2A2	0.033	0.033	0.98
TRAK1	0.033	0.033	0.98
PABPC3	0.033	0.033	0.98
DYRK1A	0.033	0.033	0.98
KIAA1324L	0.033	0.033	0.98
MIP	0.033	0.033	0.98
PIWIL3	0.033	0.033	0.98
TMEM43	0.033	0.033	0.98
LMO3	0.018	0.033	0.98
ERP27	0.034	0.033	0.98
TTLL8	0.034	0.033	0.98
TMEM140	0.034	0.034	0.98
ZIK1	0.034	0.034	0.98
KRBA2	0.034	0.034	0.98
PIP5K1B	0.034	0.034	0.98
SVOPL	0.034	0.034	0.98
DBX2	0.034	0.034	0.99
L1TD1	0.018	0.034	0.99
SYCE1L	0.034	0.034	0.99
MAGEB3	0.034	0.034	0.99
OBFC1	0.034	0.034	0.99
FRMPD3	0.034	0.034	0.99
SORBS3	0.034	0.034	0.99
NDUFB2	0.034	0.034	0.99
ANAPC13	0.034	0.034	0.99
FUK	0.034	0.034	0.99
GJB5	0.035	0.034	0.99
RMDN3	0.035	0.035	0.99
DMBX1	0.035	0.035	0.99
POLR1A	0.035	0.035	0.99
LGALS8	0.035	0.035	0.99
PDZD7	0.035	0.035	0.99
LRPAP1	0.035	0.035	0.99
ROGDI	0.035	0.035	0.99
ELF4	0.035	0.035	0.99
ALDH1B1	0.035	0.035	0.99
FBF1	0.035	0.035	0.99
SMR3B	0.035	0.035	0.99
DHRS4L2	0.035	0.035	0.99
TMEM189-UBE2V1	0.035	0.035	0.99
HEPN1	0.036	0.035	0.99
IL15	0.036	0.035	0.99
NDUFB1	0.036	0.036	0.99
VILL	0.019	0.036	0.99
LAMTOR2	0.036	0.036	0.99
KCNG3	0.036	0.036	0.99
MRPS30	0.036	0.036	0.99
ICAM2	0.036	0.036	0.99
DTNB	0.036	0.036	0.99
ADAMTS15	0.036	0.036	0.99
HABP4	0.036	0.036	0.99
HK3	0.036	0.036	0.99
KCNAB2	0.019	0.036	0.99
AIP	0.036	0.036	0.99
MAP2K6	0.036	0.036	0.99
NAA16	0.036	0.036	0.99
ARL8B	0.036	0.036	0.99
CUEDC1	0.037	0.036	0.99
ZRANB3	0.037	0.037	0.99
HNRNPH2	0.037	0.037	0.99
TMEM225	0.037	0.037	0.99
KLK12	0.037	0.037	0.99
ZNF510	0.037	0.037	0.99
HINT1	0.037	0.037	0.99
HSP90B1	0.037	0.037	0.99
ZNF92	0.037	0.037	0.99
RARS2	0.037	0.037	0.99
MKRN3	0.037	0.037	0.99
PLAC4	0.037	0.037	0.99
SLCO6A1	0.037	0.037	0.99
GMFB	0.037	0.037	0.99
RIN3	0.037	0.037	0.99
CNTROB	0.037	0.037	0.99
SQSTM1	0.02	0.037	0.99
TSHZ1	0.037	0.037	0.99
LOR	0.037	0.037	0.99
TYK2	0.037	0.037	0.99
VSTM2A	0.037	0.037	0.99
NLGN2	0.038	0.037	0.99
UHRF1BP1	0.038	0.037	0.99
MTHFR	0.02	0.037	0.99
CTC1	0.038	0.038	0.99
CCK	0.02	0.038	0.99
DNAJC1	0.038	0.038	0.99
IFT81	0.038	0.038	0.99
AARS2	0.038	0.038	0.99
MRPS10	0.038	0.038	0.99
NECAB2	0.038	0.038	0.99
UGT8	0.038	0.038	0.99
ALPI	0.038	0.038	0.99
PPP1R13B	0.038	0.038	0.99
RFTN1	0.038	0.038	0.99
UHRF1BP1L	0.038	0.038	0.99
C10orf25	0.038	0.038	0.99
FAM181B	0.038	0.038	0.99
PDPK1	0.038	0.038	0.99
KIF7	0.038	0.038	0.99
PRDM15	0.039	0.038	0.99
SMCO3	0.039	0.039	0.99
RAB8B	0.039	0.039	0.99
DEFB129	0.039	0.039	0.99
RAB3C	0.039	0.039	0.99
TGFB3	0.039	0.039	0.99
B4GALT4	0.039	0.039	0.99
MAPK11	0.039	0.039	0.99
ZNF749	0.039	0.039	0.99
STRC	0.039	0.039	0.99
CASC4	0.039	0.039	0.99
MME	0.039	0.039	0.99
ATXN7	0.021	0.039	0.99
CPA6	0.039	0.039	0.99
BTN2A1	0.039	0.039	0.99
LRRK1	0.039	0.039	0.99
PCP4L1	0.039	0.039	0.99
HYKK	0.04	0.039	0.99
SH3TC1	0.04	0.04	0.99
GPR98	0.04	0.04	0.99
CACNA2D1	0.04	0.04	0.99
EDARADD	0.021	0.04	0.99
LRRC66	0.04	0.04	0.99
VSTM2B	0.04	0.04	0.99
PI4KA	0.04	0.04	0.99
LETM2	0.021	0.04	0.99
CBL	0.04	0.04	0.99
OR6B1	0.04	0.04	0.99
FUS	0.04	0.04	0.99
LATS2	0.04	0.04	0.99
DSG3	0.04	0.04	0.99
ATP5G3	0.04	0.04	0.99
THAP10	0.04	0.04	0.99
NAA50	0.04	0.04	0.99
SLC44A1	0.04	0.04	0.99
VPS39	0.04	0.04	0.99
RAG2	0.04	0.04	0.99
ASTE1	0.04	0.04	0.99
MT1M	0.022	0.04	0.99
PELI2	0.041	0.04	0.99
ESRP1	0.041	0.041	0.99
DMRTA1	0.041	0.041	0.99
MCM3AP	0.041	0.041	0.99
SEMA6A	0.041	0.041	0.99
LOC100130880	0.041	0.041	0.99
EFTUD1	0.041	0.041	0.99
GPR119	0.041	0.041	0.99
PRR21	0.041	0.041	0.99
GNAT1	0.022	0.041	0.99
MFSD1	0.041	0.041	0.99
FAM86A	0.041	0.041	0.99
CCDC113	0.041	0.041	0.99
ALMS1	0.041	0.041	0.99
ERGIC1	0.041	0.041	0.99
MSH2	0.041	0.041	0.99
GPR112	0.041	0.041	0.99
GBE1	0.042	0.041	0.99
CYP7A1	0.042	0.042	0.99
RAB3GAP2	0.042	0.042	0.99
PI16	0.022	0.042	0.99
DENND1A	0.042	0.042	0.99
APOBEC4	0.042	0.042	0.99
PENK	0.042	0.042	0.99
CLDN23	0.042	0.042	0.99
MBTPS1	0.042	0.042	0.99
CLDN4	0.042	0.042	0.99
YARS	0.042	0.042	0.99
ARPC4-TTLL3	0.023	0.042	0.99
NDUFA9	0.042	0.042	0.99
PSMA6	0.042	0.042	0.99
UQCRFS1	0.042	0.042	0.99
C10orf54	0.042	0.042	0.99
C9orf116	0.042	0.042	0.99
JMJD6	0.042	0.042	0.99
NDUFA4	0.042	0.042	0.99
OR4S2	0.042	0.042	0.99
TNFRSF17	0.042	0.042	0.99
ZFP14	0.043	0.042	0.99
OR4C13	0.043	0.042	0.99
MON2	0.043	0.043	0.99
MECOM	0.043	0.043	0.99
ZNF106	0.043	0.043	0.99
DIAPH3	0.043	0.043	0.99
MYBL1	0.043	0.043	0.99
VEGFC	0.043	0.043	0.99
MYL6B	0.043	0.043	0.99
MAT2A	0.043	0.043	0.99
EVX1	0.043	0.043	0.99
SLC12A9	0.023	0.043	0.99
RASGRP4	0.043	0.043	0.99
ZRANB1	0.043	0.043	0.99
CASQ1	0.043	0.043	0.99
SLC41A1	0.043	0.043	0.99
CCL24	0.043	0.043	0.99
BCAP31	0.043	0.043	0.99
SRCRB4D	0.043	0.043	0.99
CCDC57	0.043	0.043	0.99
RCAN3	0.043	0.043	0.99
TGFB1I1	0.044	0.043	0.99
XCL1	0.044	0.044	0.99
IGSF6	0.044	0.044	0.99
IL1F10	0.044	0.044	0.99
SLC2A3	0.044	0.044	0.99
SAMD1	0.044	0.044	0.99
PCYT1A	0.044	0.044	0.99
SLC6A20	0.044	0.044	0.99
ABCG4	0.044	0.044	0.99
FRAT1	0.044	0.044	0.99
LGALS7B	0.044	0.044	0.99
GNG12	0.044	0.044	0.99
PIGN	0.044	0.044	0.99
FKBP9	0.044	0.044	0.99
NDUFV2	0.044	0.044	0.99
SLITRK6	0.044	0.044	0.99
SHD	0.044	0.044	0.99
SLC9A9	0.045	0.044	0.99
CES3	0.045	0.044	0.99
RAP1A	0.045	0.045	0.99
SCUBE1	0.045	0.045	0.99
CRIPAK	0.045	0.045	0.99
FAM24A	0.045	0.045	0.99
FAN1	0.045	0.045	0.99
TESPA1	0.024	0.045	0.99
XPNPEP2	0.045	0.045	0.99
AMELX	0.045	0.045	0.99
TRPM2	0.024	0.045	0.99
FGL1	0.045	0.045	0.99
INO80	0.045	0.045	0.99
PROZ	0.045	0.045	0.99
SNX17	0.045	0.045	0.99
ELAVL2	0.025	0.045	0.99
DGUOK	0.045	0.045	0.99
BDNF	0.045	0.045	0.99
PLXNA3	0.025	0.045	0.99
TACC1	0.045	0.046	0.99
CBX3	0.046	0.046	0.99
SERTAD3	0.046	0.046	0.99
KIT	0.046	0.046	0.99
SPRR3	0.025	0.046	0.99
ELP3	0.046	0.046	0.99
GPR56	0.046	0.046	0.99
CATSPERB	0.046	0.046	0.99
GNG5	0.046	0.046	0.99
TBRG1	0.046	0.046	0.99
PEAR1	0.046	0.046	0.99
RHBDF2	0.046	0.046	0.99
LYST	0.046	0.046	0.99
LAYN	0.046	0.046	0.99
OXSM	0.046	0.046	0.99
OPN1SW	0.046	0.046	0.99
PLEKHA5	0.046	0.046	0.99
BANP	0.046	0.046	0.99
SENP6	0.046	0.046	0.99
GRM1	0.047	0.047	0.99
NTRK1	0.047	0.047	0.99
C11orf40	0.047	0.047	0.99
SSR2	0.047	0.047	0.99
PPP1R27	0.047	0.047	0.99
AHSG	0.047	0.047	0.99
KRTAP22-1	0.047	0.047	0.99
SLC27A6	0.047	0.047	0.99
CCDC33	0.026	0.047	0.99
MRPL10	0.047	0.047	0.99
ZNF141	0.047	0.047	0.99
SCXB	0.047	0.047	0.99
STX1B	0.047	0.047	0.99
PNMA3	0.047	0.047	0.99
HBS1L	0.047	0.047	0.99
KREMEN2	0.047	0.047	0.99
SUMO2	0.048	0.048	0.99
OR5M1	0.048	0.048	0.99
MUC22	0.048	0.048	0.99
GLS	0.048	0.048	0.99
TMEM198	0.048	0.048	0.99
STX6	0.048	0.048	0.99
NME9	0.048	0.048	0.99
RFK	0.048	0.048	0.99
STIM2	0.048	0.048	0.99
AGAP10	0.048	0.048	0.99
HS3ST3A1	0.048	0.048	0.99
GLIS3	0.048	0.048	0.99
RECQL	0.048	0.048	0.99
SIRT7	0.048	0.048	0.99
TMEM41B	0.048	0.048	0.99
OR4C11	0.048	0.048	0.99
NPY1R	0.048	0.048	0.99
AFF2	0.048	0.049	0.99
ZNF180	0.049	0.049	0.99
ZCCHC2	0.049	0.049	0.99
APOC3	0.049	0.049	0.99
XPO5	0.049	0.049	0.99
PANX2	0.049	0.049	0.99
SSBP4	0.049	0.049	0.99
CTU2	0.049	0.049	0.99
TMC3	0.049	0.049	0.99
TMEM203	0.049	0.049	0.99
PWWP2A	0.049	0.049	0.99
CTU1	0.049	0.049	0.99
C9orf40	0.049	0.049	0.99
RHOF	0.049	0.049	0.99
LCE2D	0.049	0.049	0.99
AIFM1	0.049	0.049	0.99
APH1B	0.049	0.049	0.99
GOLGA3	0.049	0.049	0.99
KIAA1009	0.049	0.05	0.99
MRPS35	0.05	0.05	0.99
PPIP5K2	0.05	0.05	0.99
SSC5D	0.05	0.05	0.99
MGLL	0.05	0.05	0.99
OR6S1	0.05	0.05	0.99
ACBD5	0.05	0.05	0.99
SYNGAP1	0.05	0.05	0.99
C5orf28	0.05	0.05	0.99
ZSCAN1	0.05	0.05	0.99
FCER1A	0.05	0.05	0.99
LMBRD2	0.05	0.05	0.99
NRG4	0.05	0.05	0.99
EPM2AIP1	0.05	0.05	0.99
DOCK5	0.05	0.05	0.99
DLGAP5	0.05	0.05	0.99
ADM5	0.05	0.05	0.99
COA4	0.05	0.05	0.99
MRPL36	0.051	0.051	0.99
ACADM	0.051	0.051	0.99
GMIP	0.051	0.051	0.99
TBCE	0.051	0.051	0.99
ZNF512	0.051	0.051	0.99
ZDHHC1	0.051	0.051	0.99
IFIH1	0.051	0.051	0.99
PPID	0.051	0.051	0.99
R3HDM4	0.028	0.051	0.99
DDX52	0.051	0.051	0.99
ATP6V1H	0.051	0.051	0.99
EPO	0.051	0.051	0.99
TM7SF3	0.051	0.051	0.99
DUOX2	0.051	0.051	0.99
HACL1	0.051	0.051	0.99
AZI1	0.051	0.051	0.99
DMPK	0.051	0.051	0.99
DOCK2	0.051	0.051	0.99
NELFB	0.051	0.052	0.99
MB21D2	0.052	0.052	0.99
DEFA6	0.052	0.052	0.99
FAM186B	0.052	0.052	0.99
RBFOX1	0.052	0.052	0.99
TGM4	0.028	0.052	0.99
PARP12	0.052	0.052	0.99
EXD3	0.052	0.052	0.99
FNIP1	0.052	0.052	0.99
CES1	0.052	0.052	0.99
NOSTRIN	0.052	0.052	0.99
KCTD18	0.052	0.052	0.99
MTCH2	0.052	0.052	0.99
GTF3C2	0.052	0.052	0.99
HIST2H2BE	0.052	0.052	0.99
SLC6A16	0.052	0.052	0.99
YLPM1	0.052	0.052	0.99
HCFC2	0.052	0.052	0.99
PCSK4	0.052	0.052	0.99
PADI1	0.052	0.052	0.99
SLMO1	0.053	0.053	0.99
CLEC5A	0.053	0.053	0.99
MBD3L4	0.053	0.053	0.99
ASF1B	0.053	0.053	0.99
ZBTB34	0.053	0.053	0.99
MAP7	0.029	0.053	0.99
KIF5A	0.053	0.053	0.99
KCNA7	0.053	0.053	0.99
NTN3	0.053	0.053	0.99
ARSA	0.053	0.053	0.99
RASL12	0.053	0.053	0.99
TMEM55A	0.053	0.053	0.99
C19orf82	0.053	0.053	0.99
FGF3	0.053	0.053	0.99
NPR3	0.053	0.053	0.99
KCNJ10	0.053	0.053	0.99
IL20RB	0.054	0.054	0.99
TLR3	0.054	0.054	0.99
SPINK14	0.054	0.054	0.99
BBS7	0.054	0.054	0.99
CTNNAL1	0.054	0.054	0.99
TAF10	0.054	0.054	0.99
RFC2	0.054	0.054	0.99
SIRPD	0.054	0.054	0.99
POGZ	0.054	0.054	0.99
FOXO4	0.054	0.054	0.99
ROR2	0.054	0.054	0.99
ARHGAP35	0.054	0.054	0.99
ZNF416	0.054	0.054	0.99
AGO1	0.054	0.054	0.99
LOXHD1	0.054	0.054	0.99
MPC1	0.054	0.054	0.99
TNFSF11	0.054	0.054	0.99
TGM6	0.054	0.054	0.99
SPIRE2	0.054	0.054	0.99
STXBP4	0.054	0.054	0.99
DTX4	0.054	0.054	0.99
KIAA1755	0.055	0.054	0.99
NOS1AP	0.055	0.055	0.99
PRDX6	0.055	0.055	0.99
CAMLG	0.055	0.055	0.99
NUDT2	0.055	0.055	0.99
IKZF2	0.03	0.055	0.99
GIMD1	0.055	0.055	0.99
IDH3G	0.055	0.055	0.99
LRP4	0.055	0.055	0.99
GNB4	0.055	0.055	0.99
RFT1	0.055	0.055	0.99
ALKBH5	0.055	0.055	0.99
SERTAD2	0.055	0.055	0.99
FLJ44313	0.055	0.055	0.99
UBE2B	0.055	0.055	0.99
ARGFX	0.055	0.055	0.99
OR2L13	0.055	0.055	0.99
PMM2	0.055	0.055	0.99
TMED8	0.055	0.055	0.99
CAPN14	0.056	0.055	0.99
CFL2	0.056	0.056	0.99
TRAPPC12	0.056	0.056	0.99
OR4K13	0.056	0.056	0.99
LMTK2	0.056	0.056	0.99
BAZ1B	0.056	0.056	0.99
C10orf137	0.056	0.056	0.99
RABEP1	0.056	0.056	0.99
SH3BP2	0.031	0.056	0.99
IBA57	0.056	0.056	0.99
HTN1	0.056	0.056	0.99
FANCB	0.056	0.056	0.99
CD1C	0.056	0.056	0.99
ASB6	0.056	0.056	0.99
OR8G5	0.056	0.056	0.99
B3GAT3	0.056	0.056	0.99
E2F5	0.056	0.056	0.99
B3GALNT1	0.056	0.056	0.99
HBG1	0.056	0.056	0.99
KTN1	0.031	0.056	0.99
HIST2H3A	0.056	0.056	0.99
DIRC1	0.057	0.056	0.99
TTLL3	0.057	0.057	0.99
SEPHS1	0.057	0.057	0.99
ALG10	0.057	0.057	0.99
SLC25A12	0.057	0.057	0.99
DNPEP	0.057	0.057	0.99
TMEM8C	0.031	0.057	0.99
NIP7	0.057	0.057	0.99
RBM19	0.057	0.057	0.99
COPA	0.057	0.057	0.99
KIF11	0.057	0.057	0.99
NFS1	0.057	0.057	0.99
GABRB1	0.057	0.057	0.99
CLSTN3	0.031	0.057	0.99
HCRTR2	0.057	0.057	0.99
GNA15	0.057	0.057	0.99
GNAZ	0.057	0.057	0.99
HYAL1	0.031	0.057	0.99
TMIGD2	0.057	0.057	0.99
MRPL32	0.058	0.057	0.99
CSNK1D	0.058	0.058	0.99
FGA	0.058	0.058	0.99
RBL2	0.032	0.058	0.99
KRTAP4-7	0.058	0.058	0.99
DENND1B	0.058	0.058	0.99
NOXRED1	0.058	0.058	0.99
CORO7	0.058	0.058	0.99
NDUFC2	0.058	0.058	0.99
TULP4	0.058	0.058	0.99
KLF10	0.032	0.058	0.99
AKAP7	0.058	0.058	0.99
PEX11A	0.058	0.058	0.99
SPZ1	0.058	0.058	0.99
FCN2	0.058	0.058	0.99
CCL21	0.058	0.058	0.99
SLC2A4RG	0.058	0.058	0.99
GP1BB	0.058	0.058	0.99
CELF4	0.059	0.058	0.99
ARL3	0.059	0.059	0.99
VASP	0.059	0.059	0.99
DICER1	0.059	0.059	0.99
PGLYRP2	0.059	0.059	0.99
STRIP1	0.059	0.059	0.99
ATHL1	0.059	0.059	0.99
OR10R2	0.059	0.059	0.99
HDGFL1	0.059	0.059	0.99
NYAP2	0.059	0.059	0.99
STPG1	0.059	0.059	0.99
BCL11B	0.059	0.059	0.99
ABHD12	0.059	0.059	0.99
SERPINA3	0.032	0.059	0.99
PCDHA10	0.059	0.059	0.99
PRDX4	0.059	0.059	0.99
TMEM57	0.059	0.059	0.99
ANKRD63	0.059	0.059	0.99
LUZP4	0.059	0.059	0.99
MSX2	0.059	0.059	0.99
PCDHB16	0.059	0.059	0.99
LEPR	0.059	0.059	0.99
C9orf129	0.06	0.059	0.99
ROBO3	0.06	0.06	0.99
RCN1	0.06	0.06	0.99
SIRPB1	0.06	0.06	0.99
C19orf59	0.06	0.06	0.99
AP2B1	0.06	0.06	0.99
SUN1	0.033	0.06	0.99
RAB8A	0.06	0.06	0.99
ZFY	0.06	0.06	0.99
CD2	0.06	0.06	0.99
KRTAP26-1	0.06	0.06	0.99
VAX2	0.06	0.06	0.99
FAM26E	0.06	0.06	0.99
NRD1	0.06	0.06	0.99
TTC32	0.06	0.06	0.99
CCDC110	0.06	0.06	0.99
LHX9	0.06	0.06	0.99
ZNF578	0.06	0.06	0.99
RMDN2	0.061	0.061	0.99
SRP54	0.061	0.061	0.99
CDK19	0.061	0.061	0.99
FAM166B	0.061	0.061	0.99
OR51B4	0.061	0.061	0.99
DRD5	0.061	0.061	0.99
TRIP4	0.061	0.061	0.99
AGBL3	0.061	0.061	0.99
ASB10	0.061	0.061	0.99
IFNGR2	0.061	0.061	0.99
TMEM72	0.061	0.061	0.99
ELFN2	0.061	0.061	0.99
HS6ST3	0.061	0.061	0.99
AP1S3	0.061	0.061	0.99
PTGIR	0.061	0.061	0.99
P2RX3	0.061	0.061	0.99
ACTR3	0.061	0.061	0.99
ZPBP2	0.061	0.061	0.99
C22orf43	0.061	0.061	0.99
IGFLR1	0.034	0.062	0.99
FLRT3	0.062	0.062	0.99
BMPER	0.062	0.062	0.99
CAP1	0.062	0.062	0.99
POLR3G	0.062	0.062	0.99
CYP2R1	0.062	0.062	0.99
C1orf95	0.062	0.062	0.99
PRAMEF22	0.062	0.062	0.99
ZSWIM8	0.062	0.062	0.99
SULT1C2	0.062	0.062	0.99
PRSS12	0.062	0.062	0.99
DRD1	0.062	0.062	0.99
CCDC142	0.063	0.063	0.99
FDPS	0.063	0.063	0.99
ARL5C	0.063	0.063	0.99
PGM3	0.063	0.063	0.99
PCDHB2	0.063	0.063	0.99
SP3	0.063	0.063	0.99
MAP4K1	0.063	0.063	0.99
SFTPA2	0.063	0.063	0.99
CEACAM8	0.063	0.063	0.99
SAA4	0.063	0.063	0.99
TOM1	0.063	0.063	0.99
SPINK5	0.035	0.063	0.99
SLC6A6	0.063	0.063	0.99
ANAPC2	0.064	0.064	0.99
ATP5L	0.064	0.064	0.99
DDX39B	0.064	0.064	0.99
DDX24	0.064	0.064	0.99
C1orf101	0.064	0.064	0.99
POLR2F	0.064	0.064	0.99
PFDN2	0.064	0.064	0.99
UNC79	0.064	0.064	0.99
OR10G2	0.064	0.064	0.99
ZNF727	0.064	0.064	0.99
MRPL35	0.064	0.064	0.99
H3F3B	0.064	0.064	0.99
SYCP3	0.064	0.064	0.99
CPQ	0.064	0.064	0.99
TUBB3	0.035	0.064	0.99
SGCE	0.064	0.064	0.99
FGF22	0.064	0.064	0.99
ZNF559-ZNF177	0.064	0.064	0.99
MGAT5	0.064	0.064	0.99
SRSF6	0.035	0.064	0.99
ST8SIA5	0.064	0.065	0.99
SLC10A4	0.064	0.065	0.99
RUNX2	0.036	0.065	0.99
ANGPT4	0.065	0.065	0.99
RGPD5	0.065	0.065	0.99
WARS2	0.065	0.065	0.99
TMED3	0.065	0.065	0.99
PLCL2	0.065	0.065	0.99
HSPA1L	0.065	0.065	0.99
CLRN1	0.065	0.065	0.99
TMEM150C	0.065	0.065	0.99
ITGA6	0.065	0.065	0.99
AKT1S1	0.065	0.065	0.99
WARS	0.065	0.065	0.99
UGT1A3	0.065	0.065	0.99
PKHD1	0.065	0.065	0.99
PAFAH1B1	0.065	0.065	0.99
RNPS1	0.065	0.066	0.99
UQCR10	0.066	0.066	0.99
TAF4	0.066	0.066	0.99
ATP6V1E1	0.066	0.066	0.99
SIAH1	0.066	0.066	0.99
MUC8	0.066	0.066	0.99
CYFIP2	0.066	0.066	0.99
ABRACL	0.066	0.066	0.99
TTLL13	0.066	0.066	0.99
UNC119B	0.066	0.066	0.99
ZNF878	0.066	0.066	0.99
SOX9	0.066	0.066	0.99
DDX11	0.066	0.066	0.99
FAM84A	0.066	0.066	0.99
MCHR1	0.066	0.066	0.99
KLHL30	0.066	0.066	0.99
DNAJC3	0.066	0.066	0.99
AES	0.066	0.066	0.99
CWC27	0.066	0.067	0.99
OR2D2	0.067	0.067	0.99
DNAH3	0.067	0.067	0.99
LYRM4	0.067	0.067	0.99
ANK2	0.067	0.067	0.99
SYNRG	0.067	0.067	0.99
SPACA3	0.067	0.067	0.99
LRRC26	0.067	0.067	0.99
FAM129B	0.037	0.067	0.99
OTUD3	0.067	0.067	0.99
TSEN54	0.067	0.067	0.99
CCL25	0.067	0.067	0.99
MSRA	0.067	0.067	0.99
TK1	0.067	0.067	0.99
OR2M5	0.067	0.067	0.99
CAPN1	0.067	0.067	0.99
GSAP	0.067	0.067	0.99
TCEAL5	0.067	0.067	0.99
C1orf43	0.067	0.067	0.99
KLK10	0.068	0.068	0.99
NIPSNAP1	0.068	0.068	0.99
CHST2	0.068	0.068	0.99
SPO11	0.068	0.068	0.99
ADCY5	0.068	0.068	0.99
GDI2	0.037	0.068	0.99
PARVG	0.068	0.068	0.99
ARAF	0.068	0.068	0.99
ZNF580	0.037	0.068	0.99
SLIRP	0.068	0.068	0.99
SPRN	0.068	0.068	0.99
CCL4L1	0.068	0.068	0.99
C16orf3	0.068	0.068	0.99
R3HDM2	0.068	0.068	0.99
PHGDH	0.068	0.068	0.99
OGDHL	0.068	0.068	0.99
XRCC2	0.068	0.068	0.99
HMCES	0.068	0.068	0.99
TMEM230	0.068	0.068	0.99
UBXN6	0.038	0.068	0.99
COL10A1	0.069	0.069	0.99
LITAF	0.069	0.069	0.99
RMND5B	0.069	0.069	0.99
PLA2G10	0.069	0.069	0.99
PNMA5	0.069	0.069	0.99
CHST13	0.069	0.069	0.99
BRK1	0.069	0.069	0.99
IGLL5	0.069	0.069	0.99
FUNDC1	0.069	0.069	0.99
LAT2	0.069	0.069	0.99
RINL	0.038	0.069	0.99
SURF4	0.069	0.069	0.99
SLC48A1	0.038	0.069	0.99
ADAMTS3	0.069	0.069	0.99
GFM1	0.069	0.069	0.99
SERPINB9	0.069	0.069	0.99
OSTN	0.069	0.069	0.99
STIM1	0.069	0.069	0.99
MAPK6	0.069	0.069	0.99
TMEM234	0.069	0.069	0.99
KCNN3	0.069	0.07	0.99
PPARD	0.07	0.07	0.99
SLC39A10	0.07	0.07	0.99
PSRC1	0.07	0.07	0.99
NFE2L2	0.038	0.07	0.99
OR4D6	0.07	0.07	0.99
SCYL2	0.07	0.07	0.99
ANKK1	0.07	0.07	0.99
KCNK7	0.07	0.07	0.99
IFNA6	0.07	0.07	0.99
KIAA0408	0.07	0.07	0.99
IFT74	0.039	0.07	0.99
EDN1	0.07	0.07	0.99
TBC1D3F	0.07	0.07	0.99
ZNF80	0.07	0.07	0.99
TK2	0.07	0.07	0.99
BNIP3	0.07	0.07	0.99
RYBP	0.07	0.07	0.99
PRKCDBP	0.071	0.071	0.99
C14orf28	0.071	0.071	0.99
LRRFIP2	0.071	0.071	0.99
ZNF791	0.071	0.071	0.99
ECHDC2	0.071	0.071	0.99
PNPO	0.071	0.071	0.99
SPATA12	0.071	0.071	0.99
ROS1	0.071	0.071	0.99
SLC25A5	0.071	0.071	0.99
CASP14	0.071	0.071	0.99
MBD3L2	0.071	0.071	0.99
ICK	0.071	0.071	0.99
HBA2	0.039	0.071	0.99
CAPZA2	0.071	0.071	0.99
ZNF322	0.071	0.071	0.99
GSC	0.071	0.071	0.99
GRHL2	0.071	0.071	0.99
RNFT2	0.071	0.071	0.99
TUBA1B	0.072	0.072	0.99
CSTF3	0.072	0.072	0.99
NUDCD3	0.072	0.072	0.99
ATP6V1B2	0.072	0.072	0.99
TRIM36	0.04	0.072	0.99
NEFL	0.072	0.072	0.99
CCDC23	0.072	0.072	0.99
MYOM3	0.04	0.072	0.99
GPRIN3	0.072	0.072	0.99
CPSF7	0.072	0.072	0.99
KYNU	0.072	0.072	0.99
TARS2	0.072	0.072	0.99
EBLN2	0.072	0.072	0.99
CACNA1H	0.072	0.072	0.99
MRI1	0.072	0.072	0.99
TAF7L	0.072	0.072	0.99
AOC3	0.072	0.072	0.99
STRIP2	0.072	0.072	0.99
EML2	0.04	0.072	0.99
TRABD2A	0.072	0.072	0.99
SLC1A7	0.073	0.073	0.99
EARS2	0.073	0.073	0.99
RBMXL3	0.073	0.073	0.99
SLC10A2	0.073	0.073	0.99
SLC34A3	0.073	0.073	0.99
ENTPD8	0.073	0.073	0.99
RYR2	0.073	0.073	0.99
MRPS28	0.073	0.073	0.99
CRYBB1	0.073	0.073	0.99
LRFN1	0.073	0.073	0.99
MAGEA9	0.073	0.073	0.99
NAT14	0.073	0.073	0.99
KRTAP4-2	0.073	0.073	0.99
MRPS23	0.073	0.073	0.99
MPP6	0.073	0.073	0.99
S1PR2	0.073	0.073	0.99
TRHR	0.073	0.074	0.99
POM121L2	0.074	0.074	0.99
CPSF4	0.074	0.074	0.99
LAMTOR1	0.074	0.074	0.99
SALL2	0.074	0.074	0.99
DET1	0.074	0.074	0.99
CYTH4	0.074	0.074	0.99
SMCO1	0.074	0.074	0.99
RNF219	0.074	0.074	0.99
LCN2	0.074	0.074	0.99
EPN2	0.041	0.074	0.99
GPD2	0.074	0.074	0.99
TCTE1	0.074	0.074	0.99
KLF8	0.074	0.074	0.99
HDGFRP2	0.041	0.074	0.99
MYH3	0.041	0.074	0.99
GAGE10	0.074	0.074	0.99
ARMC12	0.074	0.074	0.99
S100Z	0.074	0.074	0.99
PCOLCE	0.074	0.074	0.99
NME4	0.074	0.075	0.99
TMEM127	0.075	0.075	0.99
LHX2	0.075	0.075	0.99
HNRNPU	0.075	0.075	0.99
GALNS	0.075	0.075	0.99
CCDC102B	0.075	0.075	0.99
POMT2	0.075	0.075	0.99
TNRC6C	0.075	0.075	0.99
CXorf64	0.075	0.075	0.99
CSDE1	0.075	0.075	0.99
BCL3	0.075	0.075	0.99
MAFA	0.075	0.075	0.99
SLAMF1	0.075	0.075	0.99
ISLR	0.075	0.075	0.99
EDEM1	0.075	0.075	0.99
ZNF280B	0.075	0.075	0.99
ATP5O	0.075	0.075	0.99
RPL3L	0.075	0.075	0.99
SEPP1	0.075	0.075	0.99
KIF24	0.075	0.075	0.99
NEU2	0.076	0.076	0.99
TMF1	0.076	0.076	0.99
MYL1	0.076	0.076	0.99
TUBA1C	0.076	0.076	0.99
WHAMM	0.076	0.076	0.99
CTCFL	0.076	0.076	0.99
IL10	0.042	0.076	0.99
ARL1	0.076	0.076	0.99
INHA	0.076	0.076	0.99
TRA2A	0.042	0.076	0.99
IL18RAP	0.042	0.076	0.99
EVA1B	0.076	0.076	0.99
MYBPC3	0.076	0.076	0.99
RGPD4	0.076	0.076	0.99
SIK2	0.076	0.076	0.99
KLF16	0.076	0.076	0.99
LCE2A	0.076	0.076	0.99
SLC38A3	0.076	0.076	0.99
FAM161A	0.076	0.076	0.99
PKP3	0.042	0.076	0.99
PODN	0.042	0.076	0.99
C1orf54	0.076	0.076	0.99
REEP6	0.076	0.077	0.99
ZNF823	0.077	0.077	0.99
PROC	0.042	0.077	0.99
SLC16A3	0.077	0.077	0.99
IK	0.042	0.077	0.99
TRUB2	0.077	0.077	0.99
PER2	0.077	0.077	0.99
NKIRAS2	0.077	0.077	0.99
MCRS1	0.077	0.077	0.99
BCL2L2	0.077	0.077	0.99
EIF2AK3	0.077	0.077	0.99
DHFRL1	0.077	0.077	0.99
PRKCE	0.077	0.077	0.99
PHLDA1	0.077	0.077	0.99
VWC2L	0.077	0.077	0.99
CHRNA6	0.077	0.077	0.99
CCDC137	0.077	0.077	0.99
GPR52	0.077	0.077	0.99
AP5B1	0.077	0.077	0.99
SAP30BP	0.077	0.077	0.99
ITGA8	0.078	0.078	0.99
DEK	0.078	0.078	0.99
BACE2	0.078	0.078	0.99
TADA2A	0.078	0.078	0.99
TRIM67	0.078	0.078	0.99
GALNT10	0.078	0.078	0.99
C7orf73	0.078	0.078	0.99
TBC1D8	0.078	0.078	0.99
RPE65	0.078	0.078	0.99
GAL3ST3	0.078	0.078	0.99
FGD2	0.078	0.078	0.99
WDR86	0.078	0.078	0.99
PLEKHG7	0.078	0.078	0.99
FAM195A	0.078	0.078	0.99
MOB1B	0.078	0.078	0.99
RALBP1	0.078	0.078	0.99
ENKD1	0.078	0.078	0.99
RAD18	0.078	0.079	0.99
FADS3	0.079	0.079	0.99
PDE5A	0.079	0.079	0.99
C8orf76	0.079	0.079	0.99
WDR1	0.079	0.079	0.99
PPP1R1B	0.079	0.079	0.99
C20orf195	0.079	0.079	0.99
GNL2	0.079	0.079	0.99
MRPL21	0.079	0.079	0.99
SELRC1	0.079	0.079	0.99
MED4	0.079	0.079	0.99
RASD1	0.079	0.079	0.99
SCAF4	0.079	0.079	0.99
FAM114A1	0.079	0.079	0.99
ACTB	0.079	0.079	0.99
UQCRC1	0.044	0.079	0.99
PLD3	0.044	0.079	0.99
ZBED5	0.079	0.079	0.99
CEP120	0.079	0.08	0.99
ART4	0.079	0.08	0.99
LEF1	0.044	0.08	0.99
HOXD4	0.08	0.08	0.99
SLC39A6	0.08	0.08	0.99
RNF151	0.08	0.08	0.99
CDK18	0.08	0.08	0.99
EPHX2	0.08	0.08	0.99
OTOP1	0.08	0.08	0.99
CCNT1	0.08	0.08	0.99
DEFB113	0.08	0.08	0.99
PLIN2	0.044	0.08	0.99
WDFY4	0.08	0.08	0.99
NDUFS2	0.08	0.08	0.99
LAMP1	0.08	0.08	0.99
RAPGEF2	0.08	0.08	0.99
LUC7L3	0.08	0.08	0.99
TRAPPC2	0.08	0.08	0.99
SH3YL1	0.08	0.08	0.99
SLC38A4	0.045	0.08	0.99
C15orf56	0.08	0.08	0.99
SLIT3	0.08	0.081	0.99
P2RX5	0.081	0.081	0.99
ZNF283	0.081	0.081	0.99
E2F2	0.081	0.081	0.99
LNX1	0.081	0.081	0.99
KCNU1	0.081	0.081	0.99
TMEM242	0.081	0.081	0.99
BAHD1	0.081	0.081	0.99
CX3CR1	0.081	0.081	0.99
RUNX3	0.045	0.081	0.99
TBCD	0.081	0.081	0.99
EYA2	0.081	0.081	0.99
CLN5	0.081	0.081	0.99
LGALS2	0.081	0.081	0.99
ADNP2	0.081	0.081	0.99
TBCA	0.081	0.081	0.99
C12orf79	0.081	0.081	0.99
ZFP42	0.045	0.081	0.99
ARL11	0.081	0.082	0.99
KCNJ6	0.082	0.082	0.99
RASGRP2	0.045	0.082	0.99
ADCK4	0.082	0.082	0.99
CNKSR2	0.082	0.082	0.99
SLC14A2	0.082	0.082	0.99
COPS3	0.082	0.082	0.99
VENTX	0.082	0.082	0.99
DMGDH	0.082	0.082	0.99
RANGAP1	0.082	0.082	0.99
GPAA1	0.082	0.082	0.99
BHLHA9	0.082	0.082	0.99
NR2C2AP	0.082	0.082	0.99
BTAF1	0.082	0.082	0.99
MOSPD3	0.082	0.082	0.99
KLHL34	0.083	0.083	0.99
TMEM173	0.083	0.083	0.99
GRID1	0.083	0.083	0.99
CTAG2	0.083	0.083	0.99
PSAP	0.083	0.083	0.99
SARS2	0.083	0.083	0.99
VIP	0.083	0.083	0.99
PYGM	0.083	0.083	0.99
SPRR2D	0.083	0.083	0.99
SHPRH	0.083	0.083	0.99
FYTTD1	0.083	0.083	0.99
REL	0.083	0.083	0.99
RAC3	0.083	0.083	0.99
PBLD	0.046	0.083	0.99
TCAP	0.083	0.083	0.99
ASNA1	0.083	0.083	0.99
TMEM100	0.046	0.083	0.99
LIN7A	0.083	0.083	0.99
PLTP	0.047	0.083	0.99
DRD4	0.083	0.083	0.99
SNW1	0.084	0.084	0.99
C1orf168	0.084	0.084	0.99
FUT9	0.084	0.084	0.99
PLS3	0.084	0.084	0.99
FSHR	0.084	0.084	0.99
SMIM2	0.084	0.084	0.99
CCDC8	0.084	0.084	0.99
SRCIN1	0.084	0.084	0.99
CTTNBP2	0.084	0.084	0.99
MXRA8	0.084	0.084	0.99
UBIAD1	0.084	0.084	0.99
GBP5	0.084	0.084	0.99
FAM65B	0.047	0.084	0.99
WDR65	0.084	0.084	0.99
ASIC4	0.084	0.084	0.99
CACNB1	0.084	0.084	0.99
MINA	0.084	0.084	0.99
TARS	0.085	0.085	0.99
PSORS1C2	0.085	0.085	0.99
GPR149	0.085	0.085	0.99
GNMT	0.085	0.085	0.99
CSRP2BP	0.085	0.085	0.99
TTC14	0.085	0.085	0.99
TRIM59	0.085	0.085	0.99
PDILT	0.085	0.085	0.99
FITM1	0.085	0.085	0.99
TEX29	0.085	0.085	0.99
B3GNT9	0.085	0.085	0.99
CA7	0.085	0.085	0.99
ARRDC5	0.085	0.085	0.99
ELAVL3	0.048	0.085	0.99
HMGN4	0.085	0.085	0.99
CCDC64B	0.085	0.085	0.99
CLDN9	0.085	0.085	0.99
PRRT2	0.085	0.085	0.99
C2orf48	0.085	0.085	0.99
TKTL1	0.086	0.086	0.99
SMC4	0.048	0.086	0.99
SNX22	0.086	0.086	0.99
GCKR	0.086	0.086	0.99
RPL3	0.086	0.086	0.99
ERP29	0.086	0.086	0.99
CEACAM5	0.086	0.086	0.99
PRSS48	0.086	0.086	0.99
ARMC9	0.086	0.086	0.99
TARM1	0.086	0.086	0.99
MRO	0.086	0.086	0.99
INO80E	0.086	0.086	0.99
ZNF282	0.086	0.086	0.99
FBXO28	0.086	0.086	0.99
MKI67	0.086	0.086	0.99
TCTN2	0.087	0.087	0.99
TNFRSF1A	0.087	0.087	0.99
GPSM3	0.087	0.087	0.99
ZAN	0.087	0.087	0.99
DAND5	0.087	0.087	0.99
PAQR3	0.087	0.087	0.99
JOSD2	0.087	0.087	0.99
NDUFB5	0.087	0.087	0.99
CLMP	0.087	0.087	0.99
BRD2	0.049	0.087	0.99
negative_control	0.029	0.087	0.99
CCDC93	0.087	0.087	0.99
DOCK11	0.087	0.087	0.99
HPR	0.087	0.087	0.99
SMKR1	0.087	0.087	0.99
COX11	0.087	0.087	0.99
ZNF488	0.049	0.087	0.99
CYP27A1	0.087	0.087	0.99
SEC61B	0.087	0.087	0.99
INPP5A	0.087	0.087	0.99
WSCD1	0.088	0.087	0.99
ACAT2	0.088	0.088	0.99
CSF1R	0.088	0.088	0.99
SLC35G5	0.088	0.088	0.99
PRDM5	0.088	0.088	0.99
C16orf96	0.088	0.088	0.99
FAM98C	0.088	0.088	0.99
ATP5SL	0.088	0.088	0.99
HMHB1	0.088	0.088	0.99
CABP4	0.049	0.088	0.99
TCERG1L	0.088	0.088	0.99
JPH2	0.088	0.088	0.99
SYT8	0.088	0.088	0.99
PADI3	0.088	0.088	0.99
LIAS	0.088	0.088	0.99
CCDC65	0.049	0.088	0.99
ZC3HAV1	0.088	0.088	0.99
DDX60L	0.088	0.088	0.99
PTH2	0.088	0.088	0.99
TXNDC16	0.088	0.088	0.99
HNRNPUL2	0.088	0.088	0.99
ATP6V0A1	0.089	0.088	0.99
CCT8L2	0.089	0.089	0.99
CIAO1	0.089	0.089	0.99
UEVLD	0.089	0.089	0.99
NLE1	0.089	0.089	0.99
ATP5F1	0.089	0.089	0.99
PES1	0.089	0.089	0.99
ANAPC1	0.089	0.089	0.99
RPSA	0.089	0.089	0.99
NUP155	0.089	0.089	0.99
HSD17B10	0.089	0.089	0.99
ALG8	0.089	0.089	0.99
RICTOR	0.089	0.089	0.99
TEC	0.089	0.089	0.99
SYPL2	0.089	0.089	0.99
PALLD	0.089	0.089	0.99
DNAJA4	0.089	0.089	0.99
GOLGB1	0.089	0.089	0.99
DIO1	0.09	0.09	0.99
ANKHD1-EIF4EBP3	0.09	0.09	0.99
DPYD	0.09	0.09	0.99
EGFL7	0.05	0.09	0.99
SCRN1	0.09	0.09	0.99
C16orf46	0.09	0.09	0.99
C19orf48	0.09	0.09	0.99
RNASEL	0.09	0.09	0.99
NLRP5	0.09	0.09	0.99
RAD9A	0.09	0.09	0.99
LSM2	0.09	0.09	0.99
SEC11A	0.09	0.09	0.99
IL6ST	0.09	0.09	0.99
TUSC3	0.09	0.09	0.99
PSMF1	0.09	0.09	0.99
SLC16A8	0.09	0.09	0.99
AMPD1	0.09	0.09	0.99
FAM188A	0.091	0.091	0.99
QPCTL	0.091	0.091	0.99
USO1	0.091	0.091	0.99
MT4	0.091	0.091	0.99
PACS1	0.091	0.091	0.99
SIGLEC6	0.091	0.091	0.99
GPCPD1	0.091	0.091	0.99
FAM3A	0.091	0.091	0.99
PRSS27	0.091	0.091	0.99
ANXA1	0.091	0.091	0.99
TTC26	0.091	0.091	0.99
OR4P4	0.091	0.091	0.99
HDAC1	0.091	0.091	0.99
EFHC2	0.091	0.091	0.99
ATF7IP2	0.091	0.091	0.99
EFCAB12	0.091	0.091	0.99
FAM228B	0.091	0.091	0.99
NBPF8	0.037	0.092	0.99
AFG3L2	0.092	0.092	0.99
NDUFB11	0.092	0.092	0.99
MCHR2	0.092	0.092	0.99
TXK	0.051	0.092	0.99
CCDC154	0.092	0.092	0.99
TMEM54	0.092	0.092	0.99
RNPEPL1	0.092	0.092	0.99
MIPOL1	0.092	0.092	0.99
NAP1L5	0.092	0.092	0.99
SDC1	0.092	0.092	0.99
FAM19A4	0.092	0.092	0.99
ASCL5	0.092	0.092	0.99
SLC25A53	0.092	0.092	0.99
MOBP	0.092	0.092	0.99
HADHB	0.092	0.092	0.99
GPC1	0.092	0.092	0.99
CRY1	0.092	0.092	0.99
PASD1	0.093	0.093	0.99
AKAP6	0.093	0.093	0.99
OR2L2	0.093	0.093	0.99
RHOJ	0.093	0.093	0.99
FSBP	0.093	0.093	0.99
ARHGAP30	0.093	0.093	0.99
KIR2DL4	0.093	0.093	0.99
IDS	0.093	0.093	0.99
IFNL3	0.093	0.093	0.99
CHIA	0.093	0.093	0.99
CDCA7L	0.093	0.093	0.99
MDP1	0.093	0.093	0.99
CACNA2D2	0.093	0.093	0.99
RGS2	0.093	0.093	0.99
NUBPL	0.093	0.093	0.99
FKBPL	0.093	0.093	0.99
PKD2	0.093	0.093	0.99
HOXA1	0.094	0.093	0.99
C3orf36	0.094	0.094	0.99
ASB14	0.094	0.094	0.99
SPCS3	0.053	0.094	0.99
CYBB	0.094	0.094	0.99
NDUFA4L2	0.094	0.094	0.99
RDH5	0.094	0.094	0.99
GPR37L1	0.094	0.094	0.99
MYOCD	0.094	0.094	0.99
VAC14	0.094	0.094	0.99
XPNPEP3	0.094	0.094	0.99
CHST4	0.094	0.094	0.99
GOLT1A	0.094	0.094	0.99
LRRC3C	0.094	0.094	0.99
RBM4	0.094	0.094	0.99
CD300LF	0.094	0.094	0.99
GNPAT	0.094	0.094	0.99
LOC100130301	0.094	0.094	0.99
FAM120A	0.095	0.095	0.99
TEKT5	0.095	0.095	0.99
NDUFS5	0.053	0.095	0.99
NUDT5	0.095	0.095	0.99
SNX24	0.095	0.095	0.99
MRPL28	0.095	0.095	0.99
IDH2	0.095	0.095	0.99
PTH1R	0.095	0.095	0.99
TTC37	0.095	0.095	0.99
FAM21A	0.095	0.095	0.99
NDUFB6	0.095	0.095	0.99
FBXO33	0.095	0.095	0.99
FLYWCH1	0.095	0.095	0.99
ZNRF2	0.095	0.095	0.99
OR14A16	0.095	0.095	0.99
FAM83A	0.095	0.095	0.99
OR5W2	0.095	0.095	0.99
TRIM60	0.095	0.095	0.99
KRTAP1-5	0.095	0.095	0.99
GRAP	0.096	0.095	0.99
CBX6	0.096	0.096	0.99
HSPG2	0.096	0.096	0.99
MAGED4	0.096	0.096	0.99
TCHHL1	0.096	0.096	0.99
SMOC1	0.096	0.096	0.99
ADAMTS14	0.096	0.096	0.99
HERC6	0.096	0.096	0.99
LTBR	0.096	0.096	0.99
CTBS	0.096	0.096	0.99
SLTM	0.096	0.096	0.99
KPNA4	0.096	0.096	0.99
PRDM9	0.096	0.096	0.99
SLC10A1	0.096	0.096	0.99
CTAGE5	0.096	0.096	0.99
RAB9B	0.096	0.096	0.99
FUCA2	0.096	0.096	0.99
PKD2L1	0.097	0.097	0.99
C3	0.097	0.097	0.99
COL11A2	0.097	0.097	0.99
RASL11A	0.097	0.097	0.99
SRPR	0.097	0.097	0.99
ATP1B2	0.097	0.097	0.99
C7orf33	0.097	0.097	0.99
PHYH	0.097	0.097	0.99
FRAS1	0.097	0.097	0.99
PIGQ	0.097	0.097	0.99
TEFM	0.097	0.097	0.99
CSF2	0.097	0.097	0.99
C1orf111	0.097	0.097	0.99
HBM	0.097	0.097	0.99
TMEM74B	0.097	0.097	0.99
DLX6	0.097	0.097	0.99
CPNE8	0.097	0.097	0.99
EIF5AL1	0.097	0.097	0.99
HIST1H2BI	0.097	0.097	0.99
PLIN4	0.097	0.097	0.99
GRIN2A	0.097	0.097	0.99
BCL2L15	0.098	0.097	0.99
NR5A2	0.055	0.098	0.99
EDAR	0.098	0.098	0.99
SUV39H1	0.098	0.098	0.99
DHRS11	0.098	0.098	0.99
ATP2B3	0.098	0.098	0.99
PELI3	0.098	0.098	0.99
CYP2J2	0.098	0.098	0.99
ARHGAP17	0.098	0.098	0.99
ATL2	0.098	0.098	0.99
FAM168B	0.098	0.098	0.99
RPS17	0.098	0.098	0.99
C17orf105	0.098	0.098	0.99
BAI3	0.098	0.098	0.99
NAIF1	0.098	0.098	0.99
TSPYL4	0.098	0.098	0.99
USP25	0.098	0.098	0.99
MOCS2	0.098	0.098	0.99
HPS1	0.098	0.098	0.99
IL1RAPL1	0.099	0.099	0.99
KPNA3	0.099	0.099	0.99
SERF1B	0.099	0.099	0.99
HOXC10	0.099	0.099	0.99
CA6	0.099	0.099	0.99
RPS6KB2	0.099	0.099	0.99
CCDC96	0.099	0.099	0.99
CRTAM	0.099	0.099	0.99
TOX3	0.099	0.099	0.99
DNAH8	0.056	0.099	0.99
PLEKHO2	0.099	0.099	0.99
TTLL4	0.099	0.099	0.99
LRIT2	0.099	0.099	0.99
PTP4A3	0.099	0.099	0.99
PTP4A1	0.099	0.099	0.99
LGALS9	0.099	0.099	0.99
SOWAHA	0.1	0.1	0.99
PCDHB12	0.1	0.1	0.99
NFATC1	0.056	0.1	0.99
C7orf71	0.1	0.1	0.99
NUPL1	0.1	0.1	0.99
TMCC3	0.1	0.1	0.99
MRPL34	0.1	0.1	0.99
LDLRAD2	0.1	0.1	0.99
LTV1	0.1	0.1	0.99
PSMC2	0.1	0.1	0.99
POLA2	0.1	0.1	0.99
NUF2	0.1	0.1	0.99
WDR43	0.1	0.1	0.99
ARID3B	0.1	0.1	0.99
CIC	0.1	0.1	0.99
SP140	0.1	0.1	0.99
LEMD1	0.1	0.1	0.99
C6orf57	0.1	0.1	0.99
DST	0.057	0.1	0.99
COL13A1	0.1	0.1	0.99
DEFB128	0.1	0.1	0.99
CNGA2	0.1	0.1	0.99
ING3	0.1	0.1	0.99
TMEM14A	0.1	0.1	0.99
PPP2R5C	0.1	0.1	0.99
LAMB4	0.1	0.1	0.99
SMARCA4	0.1	0.1	0.99
OR2T10	0.1	0.1	0.99
SLC2A1	0.1	0.1	0.99
ARPC3	0.057	0.1	0.99
GPR108	0.1	0.1	0.99
INO80B	0.1	0.1	0.99
PIH1D3	0.1	0.1	0.99
CCND1	0.057	0.1	0.99
CRTC2	0.1	0.1	0.99
SETD2	0.1	0.1	0.99
PGAM5	0.1	0.1	0.99
CPLX1	0.1	0.1	0.99
CCL7	0.1	0.1	0.99
WNT16	0.1	0.1	0.99
IFI35	0.1	0.1	0.99
TPH1	0.1	0.1	0.99
ABAT	0.058	0.1	0.99
ZFP2	0.1	0.1	0.99
ACVR1	0.1	0.1	0.99
TDP1	0.1	0.1	0.99
TBC1D29	0.058	0.1	0.99
OR10Z1	0.1	0.1	0.99
WDR78	0.1	0.1	0.99
HDHD2	0.1	0.1	0.99
PKIA	0.1	0.1	0.99
IL12RB1	0.1	0.1	0.99
OR2B11	0.1	0.1	0.99
DYNC2LI1	0.1	0.1	0.99
SPRR4	0.1	0.1	0.99
RCCD1	0.058	0.1	0.99
C17orf49	0.058	0.1	0.99
LHFPL3	0.1	0.1	0.99
USE1	0.1	0.1	0.99
POLR3E	0.1	0.1	0.99
NCK1	0.1	0.1	0.99
SGMS1	0.1	0.1	0.99
CXCR4	0.1	0.1	0.99
OSBPL5	0.1	0.1	0.99
CDK9	0.1	0.1	0.99
PGM2	0.1	0.1	0.99
RHOBTB1	0.1	0.1	0.99
RTN2	0.058	0.1	0.99
MED20	0.1	0.1	0.99
IFIT2	0.1	0.1	0.99
PPP1CB	0.1	0.1	0.99
DNAJB1	0.1	0.1	0.99
KAT8	0.059	0.1	0.99
CCR5	0.1	0.1	0.99
C16orf62	0.1	0.1	0.99
NEUROG1	0.1	0.1	0.99
KCNH3	0.1	0.1	0.99
REXO1	0.1	0.1	0.99
FAM212A	0.1	0.1	0.99
CMBL	0.1	0.1	0.99
DGKD	0.1	0.1	0.99
TMEM236	0.1	0.1	0.99
MMP8	0.1	0.1	0.99
TMPRSS11A	0.1	0.1	0.99
C2orf78	0.1	0.1	0.99
RINT1	0.1	0.1	0.99
CACNA1F	0.1	0.1	0.99
PPIA	0.1	0.1	0.99
MRGPRF	0.1	0.1	0.99
ARRDC1	0.1	0.1	0.99
KRTAP13-2	0.1	0.1	0.99
SLC25A43	0.1	0.1	0.99
KCNJ8	0.11	0.1	0.99
ATM	0.11	0.11	0.99
RHEBL1	0.11	0.11	0.99
PCDHAC1	0.11	0.11	0.99
ZNF98	0.11	0.11	0.99
PIPOX	0.11	0.11	0.99
OPN3	0.11	0.11	0.99
SEC22B	0.11	0.11	0.99
ATR	0.11	0.11	0.99
EEF1A2	0.11	0.11	0.99
DDI1	0.11	0.11	0.99
ODF4	0.11	0.11	0.99
YPEL2	0.11	0.11	0.99
ZDHHC16	0.11	0.11	0.99
DCAF4L1	0.11	0.11	0.99
COQ6	0.11	0.11	0.99
PDE6H	0.11	0.11	0.99
RAB23	0.11	0.11	0.99
FGF19	0.11	0.11	0.99
ATP6V1C2	0.11	0.11	0.99
ADIRF	0.11	0.11	0.99
CHRM2	0.11	0.11	0.99
C11orf1	0.11	0.11	0.99
CRADD	0.11	0.11	0.99
FILIP1	0.11	0.11	0.99
SPIN2B	0.11	0.11	0.99
PIBF1	0.11	0.11	0.99
HOXA3	0.06	0.11	0.99
OR1C1	0.11	0.11	0.99
REEP5	0.11	0.11	0.99
MRPS9	0.11	0.11	0.99
BTBD9	0.11	0.11	0.99
BGN	0.11	0.11	0.99
CTSS	0.11	0.11	0.99
SSH2	0.11	0.11	0.99
NMBR	0.11	0.11	0.99
ELANE	0.11	0.11	0.99
C20orf26	0.11	0.11	0.99
ETV6	0.11	0.11	0.99
RAD23A	0.11	0.11	0.99
PIGY	0.11	0.11	0.99
ZNF592	0.11	0.11	0.99
HIST1H2AC	0.11	0.11	0.99
ZNF277	0.11	0.11	0.99
NARS2	0.11	0.11	0.99
C6orf25	0.11	0.11	0.99
USF1	0.11	0.11	0.99
ZNF221	0.11	0.11	0.99
INSL3	0.11	0.11	0.99
RPA4	0.11	0.11	0.99
PLP2	0.11	0.11	0.99
FAM159A	0.11	0.11	0.99
DDX28	0.11	0.11	0.99
IHH	0.11	0.11	0.99
GPR123	0.11	0.11	0.99
SNX8	0.11	0.11	0.99
LAMB3	0.11	0.11	0.99
RSBN1L	0.11	0.11	0.99
TSFM	0.11	0.11	0.99
SNX33	0.11	0.11	0.99
KRT80	0.11	0.11	0.99
SERTM1	0.11	0.11	0.99
COL8A2	0.11	0.11	0.99
TRIM49	0.11	0.11	0.99
GAL3ST1	0.11	0.11	0.99
EMC9	0.11	0.11	0.99
USF2	0.11	0.11	0.99
STK32B	0.11	0.11	0.99
MAP7D2	0.11	0.11	0.99
[truncated: 16,458 more rows]
