# Supplementary material for: Maintenance of neuronal TDP-43 expression requires axonal lysosome transport
Source: bioRxiv. 2025 Jun 30:2024.09.30.615241. Originally published 2024 Oct 1. Preprint. [Version 2] doi: 10.1101/2024.09.30.615241 (PMC11722429; doi:10.1101/2024.09.30.615241)
Supplement: Supplement 4 [file media-4.txt]

target	score	p-value	fdr
PRIM1	2.3e-05	2.2e-05	0.42
DONSON	7e-05	7e-05	0.66
HDAC7	0.00012	0.00011	0.71
CDC5L	0.00016	0.00017	0.78
CDC25A	0.00021	0.00022	0.8
CASP8AP2	0.00026	0.00026	0.8
SLC9A4	0.0003	0.00031	0.83
RFC1	0.00035	0.00035	0.83
SLFNL1	0.0004	0.0004	0.83
SLBP	0.00045	0.00045	0.84
POLD2	0.00054	0.00054	0.87
PNMAL2	0.00059	0.00059	0.87
PRIM2	0.00063	0.00064	0.87
PIP4K2C	0.00068	0.00068	0.87
POLE	0.00073	0.00072	0.87
MCM6	0.00077	0.00077	0.87
MTBP	0.00082	0.00081	0.87
CDC7	0.00087	0.00086	0.87
ZNF260	0.00091	0.00091	0.87
RFC4	0.00096	0.00095	0.87
LSM6	0.001	0.00099	0.87
ABCB10	0.0011	0.001	0.87
NFYC	0.0011	0.0011	0.87
DBF4	0.0012	0.0012	0.87
BRIP1	0.0012	0.0012	0.87
DCAF7	0.0013	0.0013	0.87
POLD3	0.0013	0.0013	0.87
CDC45	0.0014	0.0014	0.87
MCM2	0.0014	0.0014	0.87
CNOT3	0.0015	0.0015	0.87
RFWD3	0.0015	0.0015	0.87
RFC3	0.0016	0.0015	0.87
TONSL	0.0016	0.0016	0.87
CNOT1	0.0017	0.0016	0.87
NAA50	0.0017	0.0017	0.87
ANKIB1	0.0018	0.0017	0.87
TINF2	0.0018	0.0018	0.87
SLX4	0.0019	0.0018	0.87
TIPIN	0.0019	0.0019	0.87
AOX1	0.00098	0.0019	0.87
RAB27A	0.0019	0.0019	0.87
FANCD2	0.002	0.002	0.87
MLLT6	0.002	0.002	0.87
L3MBTL2	0.0021	0.0021	0.87
RFC5	0.0021	0.0021	0.87
POLD1	0.0022	0.0022	0.87
PDIA6	0.0022	0.0022	0.87
CHAF1B	0.0023	0.0022	0.88
POLE2	0.0023	0.0023	0.88
PSMB7	0.0025	0.0024	0.89
TRAF3IP1	0.0025	0.0025	0.89
GRINA	0.0026	0.0025	0.89
SMYD4	0.0026	0.0025	0.89
POLA1	0.0026	0.0026	0.89
RPS6KA6	0.0027	0.0027	0.89
RBBP8	0.0027	0.0027	0.89
ATAD5	0.0028	0.0027	0.89
MMP25	0.0028	0.0028	0.89
REV3L	0.0029	0.0028	0.89
RAD51	0.0029	0.0029	0.89
LSM7	0.003	0.0029	0.89
ZFPM1	0.003	0.003	0.89
TICRR	0.0031	0.003	0.89
RAB37	0.0031	0.0031	0.89
ZNF397	0.0032	0.0031	0.89
WDR24	0.0032	0.0032	0.89
POLA2	0.0033	0.0032	0.89
LSM3	0.0033	0.0032	0.89
RBBP5	0.0034	0.0033	0.89
3-Mar	0.0034	0.0034	0.89
RPL19	0.0034	0.0034	0.89
RP9	0.0035	0.0034	0.89
TMEM208	0.0035	0.0035	0.89
UBE2T	0.0036	0.0035	0.89
KCTD8	0.0036	0.0036	0.89
NRF1	0.0037	0.0036	0.89
ALAD	0.0037	0.0036	0.89
PXMP2	0.0038	0.0037	0.89
MMS22L	0.0038	0.0037	0.89
HR	0.002	0.0038	0.89
CCNA2	0.0039	0.0038	0.89
SRBD1	0.004	0.0039	0.89
NTN5	0.004	0.0039	0.89
PDXK	0.0041	0.004	0.89
ARPC1B	0.0041	0.004	0.89
MCU	0.0041	0.0041	0.89
CRABP2	0.0043	0.0042	0.89
AURKA	0.0043	0.0043	0.89
PPP1CC	0.0044	0.0043	0.89
ZSCAN5A	0.0022	0.0043	0.89
C2orf62	0.0044	0.0043	0.89
ZBTB46	0.0045	0.0044	0.89
SPIN1	0.0045	0.0044	0.89
DBR1	0.0046	0.0045	0.89
NXNL1	0.0046	0.0045	0.89
MMP23B	0.0047	0.0046	0.89
NGB	0.0047	0.0046	0.89
SNRPA1	0.0048	0.0047	0.89
C4orf48	0.0048	0.0047	0.89
TTF2	0.0049	0.0048	0.89
FANCI	0.0049	0.0048	0.89
FGFR1OP	0.0049	0.0049	0.89
TGIF2-C20orf24	0.005	0.0049	0.89
HSF4	0.005	0.005	0.89
CNOT2	0.0051	0.005	0.89
HSBP1	0.0051	0.0051	0.89
RAD51C	0.0052	0.0051	0.89
MYBL2	0.0052	0.0051	0.89
NXPH1	0.0053	0.0052	0.89
CDK12	0.0053	0.0052	0.89
TEX14	0.0055	0.0054	0.9
PPP4C	0.0055	0.0054	0.9
NAP1L2	0.0056	0.0055	0.9
ESCO2	0.0056	0.0056	0.9
NFYA	0.0056	0.0056	0.9
FASTK	0.0057	0.0056	0.9
REG1B	0.0057	0.0057	0.9
LSM11	0.0058	0.0057	0.9
C17orf53	0.0058	0.0058	0.9
TULP3	0.003	0.0058	0.9
DNA2	0.0059	0.0058	0.9
SUV420H2	0.0059	0.0059	0.9
DNAJC21	0.006	0.0059	0.9
YWHAG	0.006	0.006	0.9
LIN9	0.0061	0.006	0.9
TP53BP2	0.0061	0.0061	0.9
RAPGEF6	0.0062	0.0061	0.9
RPA3	0.0062	0.0062	0.9
IGBP1	0.0063	0.0063	0.9
PRC1	0.0064	0.0063	0.9
CCDC167	0.0064	0.0063	0.9
FTCD	0.0032	0.0063	0.9
UNC93A	0.0064	0.0064	0.9
FADS3	0.0065	0.0064	0.9
LIMD2	0.0065	0.0065	0.9
C5orf30	0.0066	0.0065	0.9
INIP	0.0067	0.0067	0.91
CWC22	0.0068	0.0067	0.91
PCED1A	0.0068	0.0068	0.91
NSRP1	0.0069	0.0069	0.92
SLC35D1	0.007	0.007	0.92
H3F3B	0.0071	0.007	0.92
RPA1	0.0071	0.0071	0.92
JAM3	0.0071	0.0071	0.92
POM121L2	0.0072	0.0071	0.92
ITK	0.0073	0.0072	0.93
SNX20	0.0073	0.0073	0.93
VAV2	0.0074	0.0074	0.93
HLA-DQB2	0.0075	0.0074	0.93
GSTO1	0.0076	0.0075	0.94
GIT2	0.0076	0.0076	0.94
LHFPL5	0.0077	0.0076	0.94
SP6	0.0078	0.0077	0.94
KCNJ18	0.0079	0.0078	0.94
CCBL1	0.0079	0.0078	0.94
TSTD1	0.0079	0.0079	0.94
CCNB1	0.008	0.0079	0.94
FANCL	0.008	0.008	0.94
ATP4A	0.0041	0.008	0.94
UCKL1	0.0081	0.008	0.94
SMC1B	0.0082	0.0081	0.94
RTEL1	0.0082	0.0082	0.94
CRNKL1	0.0083	0.0082	0.94
CCDC113	0.0083	0.0083	0.94
ENTPD2	0.0084	0.0083	0.94
CRLF3	0.0084	0.0084	0.94
PGM2	0.0085	0.0084	0.94
ORC2	0.0085	0.0085	0.94
TIPARP	0.0085	0.0085	0.94
CDC6	0.0086	0.0086	0.94
GABRA5	0.0086	0.0086	0.94
EIF4ENIF1	0.0087	0.0087	0.94
TIPRL	0.0087	0.0087	0.94
CNNM2	0.0088	0.0088	0.94
TTC12	0.0089	0.0088	0.94
RBMX2	0.0089	0.0089	0.94
RBMX	0.009	0.0089	0.94
PPP4R2	0.0091	0.009	0.94
ARHGAP6	0.0091	0.009	0.94
SLC16A7	0.0092	0.0091	0.94
INPP5A	0.0092	0.0092	0.94
CLPSL1	0.0047	0.0092	0.94
ORC6	0.0093	0.0092	0.94
GRSF1	0.0094	0.0093	0.94
FAM109B	0.0094	0.0093	0.94
CDC40	0.0094	0.0094	0.94
EGR1	0.0048	0.0094	0.94
TOPBP1	0.0095	0.0094	0.94
GALR1	0.0096	0.0095	0.94
LSM2	0.0096	0.0096	0.94
WDR82	0.0097	0.0096	0.94
UCP3	0.0097	0.0097	0.94
STXBP5	0.0098	0.0097	0.94
TIMELESS	0.0098	0.0098	0.94
CDK1	0.0099	0.0098	0.94
FSTL4	0.0099	0.0099	0.94
MAP3K12	0.01	0.0099	0.94
ECT2	0.01	0.0099	0.94
TSC22D4	0.01	0.01	0.94
CPT1A	0.01	0.01	0.94
CHN1	0.01	0.01	0.94
DDX41	0.01	0.01	0.94
DPY19L4	0.01	0.01	0.94
SETD1B	0.01	0.01	0.94
MTMR3	0.01	0.01	0.94
MCM3	0.01	0.01	0.94
PACS2	0.011	0.01	0.94
MLXIPL	0.011	0.01	0.94
IFITM1	0.011	0.011	0.94
PRPF18	0.011	0.011	0.94
INPP5F	0.011	0.011	0.94
RBM42	0.011	0.011	0.94
GINS1	0.011	0.011	0.94
KCNG2	0.011	0.011	0.94
RIMBP2	0.011	0.011	0.94
TGFB1	0.011	0.011	0.94
SMC2	0.011	0.011	0.94
BPTF	0.011	0.011	0.94
SWI5	0.011	0.011	0.94
WDHD1	0.011	0.011	0.94
CLSPN	0.011	0.011	0.94
GIPC2	0.011	0.011	0.94
GMNN	0.011	0.011	0.94
SLC25A40	0.011	0.011	0.94
ZDHHC24	0.011	0.011	0.94
SETD5	0.012	0.011	0.94
COL5A1	0.012	0.011	0.94
UNCX	0.012	0.012	0.94
PALD1	0.012	0.012	0.94
TRIM9	0.012	0.012	0.94
SLC52A3	0.012	0.012	0.94
TDRD12	0.012	0.012	0.94
AKR1A1	0.012	0.012	0.94
SCAND1	0.012	0.012	0.94
NCDN	0.012	0.012	0.94
UNC50	0.012	0.012	0.94
EHD3	0.012	0.012	0.94
PLK4	0.012	0.012	0.94
PARP15	0.012	0.012	0.94
SAMD15	0.012	0.012	0.94
LPIN2	0.012	0.012	0.94
TDP1	0.012	0.012	0.94
PCNXL3	0.012	0.012	0.94
COX7A2L	0.012	0.012	0.94
SUCLA2	0.012	0.012	0.94
SHOX2	0.013	0.012	0.94
LACC1	0.013	0.012	0.94
SLU7	0.013	0.013	0.94
VSIG8	0.013	0.013	0.94
DENND1C	0.013	0.013	0.94
HID1	0.013	0.013	0.94
CNIH1	0.013	0.013	0.94
GABRP	0.013	0.013	0.94
CENPBD1	0.013	0.013	0.94
SNCG	0.013	0.013	0.94
NCKAP1	0.013	0.013	0.94
DUSP10	0.013	0.013	0.94
SKAP1	0.013	0.013	0.94
SRRM1	0.013	0.013	0.94
SETD8	0.0069	0.013	0.94
RPA2	0.013	0.013	0.94
ETV6	0.013	0.013	0.94
TTC23	0.0069	0.013	0.94
RNF19B	0.013	0.013	0.94
GMPPA	0.013	0.013	0.94
HNRNPK	0.014	0.013	0.94
ANKRD12	0.014	0.013	0.94
TUSC2	0.014	0.014	0.94
SKP2	0.014	0.014	0.94
PAK1	0.014	0.014	0.94
GRHPR	0.0072	0.014	0.94
KMO	0.014	0.014	0.94
OR4E2	0.014	0.014	0.94
HEATR3	0.014	0.014	0.94
IL19	0.014	0.014	0.94
COL4A3	0.014	0.014	0.94
RASL10A	0.014	0.014	0.94
GINS3	0.014	0.014	0.94
SLC45A4	0.014	0.014	0.94
GTPBP1	0.014	0.014	0.94
VANGL2	0.014	0.014	0.94
UNC5C	0.014	0.014	0.94
MAPK12	0.014	0.014	0.94
STIL	0.014	0.014	0.94
DGKG	0.014	0.014	0.94
MCM5	0.015	0.014	0.94
DEDD	0.015	0.014	0.94
NHLH2	0.015	0.015	0.94
SART1	0.015	0.015	0.94
NRBP1	0.015	0.015	0.94
OR7D4	0.015	0.015	0.95
CREB3L2	0.015	0.015	0.95
AMY2A	0.015	0.015	0.95
PITX3	0.015	0.015	0.95
SLC27A5	0.015	0.015	0.95
SNRNP200	0.015	0.015	0.95
ZFR2	0.015	0.015	0.95
TCERG1L	0.015	0.015	0.95
RNASEH2C	0.015	0.015	0.95
BCKDHB	0.015	0.015	0.95
OR1E1	0.015	0.015	0.95
GLCE	0.015	0.015	0.95
RAET1G	0.015	0.015	0.95
OXCT1	0.016	0.015	0.95
COX7B2	0.016	0.016	0.95
CDC25B	0.016	0.016	0.95
OR10P1	0.016	0.016	0.95
ZNF451	0.016	0.016	0.95
RFPL2	0.016	0.016	0.95
MFN2	0.0084	0.016	0.95
CALR	0.016	0.016	0.95
METTL6	0.016	0.016	0.95
MSRB2	0.016	0.016	0.95
SLC25A46	0.016	0.016	0.95
RSAD2	0.0085	0.016	0.95
TMC3	0.016	0.016	0.95
MESDC1	0.016	0.016	0.95
CD300LB	0.016	0.016	0.95
KLRD1	0.016	0.016	0.95
IZUMO2	0.016	0.016	0.95
GPX3	0.016	0.016	0.95
LOC728637	0.017	0.016	0.95
TRAIP	0.017	0.017	0.95
C2	0.0087	0.017	0.95
F11R	0.0088	0.017	0.95
FBXL7	0.017	0.017	0.95
TNFRSF6B	0.017	0.017	0.95
UHRF1BP1	0.017	0.017	0.95
LRCH3	0.017	0.017	0.95
FLNC	0.017	0.017	0.96
FAM32A	0.017	0.017	0.96
CDH15	0.017	0.017	0.96
FAM131A	0.017	0.017	0.96
GFAP	0.009	0.017	0.96
MSN	0.017	0.017	0.96
STAT1	0.017	0.017	0.96
C20orf195	0.017	0.017	0.96
CLIP3	0.017	0.017	0.96
CCNE1	0.017	0.017	0.96
TXN	0.018	0.017	0.96
CYB5R4	0.018	0.018	0.96
MTRF1L	0.018	0.018	0.96
CIDEB	0.0093	0.018	0.96
FANCC	0.018	0.018	0.96
MADCAM1	0.018	0.018	0.96
EFHD1	0.018	0.018	0.96
PHF12	0.018	0.018	0.96
ADARB2	0.018	0.018	0.96
ROCK2	0.018	0.018	0.96
SETX	0.018	0.018	0.96
MAP3K2	0.018	0.018	0.96
ACD	0.018	0.018	0.96
FANCM	0.018	0.018	0.96
C16orf86	0.018	0.018	0.96
SLC35D3	0.018	0.018	0.96
EXO1	0.018	0.018	0.96
NEURL2	0.018	0.018	0.96
MAMSTR	0.0097	0.018	0.96
GABRA1	0.018	0.018	0.96
C19orf82	0.018	0.018	0.96
U2AF2	0.018	0.018	0.96
KDM3B	0.019	0.019	0.96
EFEMP2	0.019	0.019	0.96
NUTM2F	0.019	0.019	0.96
WBP1L	0.019	0.019	0.96
SS18L2	0.019	0.019	0.96
RBMS3	0.019	0.019	0.96
FXN	0.019	0.019	0.96
SCYL1	0.019	0.019	0.96
STMN1	0.019	0.019	0.96
SLC26A7	0.019	0.019	0.96
CMAS	0.019	0.019	0.96
C5orf60	0.019	0.019	0.96
TAS2R14	0.019	0.019	0.96
FAM179A	0.019	0.019	0.96
SAG	0.019	0.019	0.96
DNAJB2	0.019	0.019	0.96
LMAN2	0.019	0.019	0.96
MAPT	0.02	0.02	0.96
NETO1	0.02	0.02	0.96
PIGM	0.02	0.02	0.96
AGAP10	0.02	0.02	0.96
TUBB8	0.02	0.02	0.96
RAD54L	0.02	0.02	0.96
C1QTNF9B-AS1	0.02	0.02	0.96
GCN1L1	0.02	0.02	0.96
GRN	0.02	0.02	0.96
PLXNA4	0.02	0.02	0.96
ELAC1	0.02	0.02	0.96
TMEM91	0.011	0.02	0.96
ACSM2B	0.02	0.02	0.96
TBX6	0.02	0.02	0.96
ADAMTS9	0.02	0.02	0.96
LRR1	0.02	0.02	0.96
AIFM3	0.011	0.02	0.96
IFT172	0.02	0.02	0.96
DBX1	0.02	0.02	0.96
NR4A1	0.021	0.021	0.96
ANKRD1	0.021	0.021	0.96
EIF4A3	0.021	0.021	0.96
TMPRSS11D	0.021	0.021	0.96
CGB2	0.021	0.021	0.96
ADARB1	0.021	0.021	0.96
SAA4	0.021	0.021	0.96
POTEF	0.021	0.021	0.96
LIN52	0.021	0.021	0.96
NFYB	0.021	0.021	0.96
RFC2	0.021	0.021	0.96
HLA-DOB	0.021	0.021	0.96
TFDP1	0.021	0.021	0.96
SMC6	0.021	0.021	0.96
MRPL41	0.021	0.021	0.96
FMO1	0.021	0.021	0.96
C2CD2L	0.011	0.021	0.96
RBM22	0.021	0.021	0.96
TCEA2	0.022	0.021	0.96
SLC35G2	0.022	0.022	0.96
RHOA	0.022	0.022	0.96
SECTM1	0.022	0.022	0.96
GUF1	0.022	0.022	0.96
MAD1L1	0.022	0.022	0.96
DEGS1	0.022	0.022	0.96
ARMC9	0.022	0.022	0.96
PHF5A	0.022	0.022	0.96
NEDD4	0.022	0.022	0.96
HILPDA	0.022	0.022	0.96
RNF103-CHMP3	0.022	0.022	0.96
COX6A2	0.022	0.022	0.96
SH2D1A	0.022	0.022	0.96
RAD51D	0.022	0.022	0.96
RAB5C	0.012	0.022	0.96
KRTAP19-4	0.023	0.022	0.96
CXXC1	0.023	0.023	0.96
BMP5	0.023	0.023	0.96
MASTL	0.023	0.023	0.96
STXBP2	0.023	0.023	0.96
MAN2C1	0.023	0.023	0.96
DNAJC16	0.023	0.023	0.96
BCAN	0.023	0.023	0.96
RGCC	0.023	0.023	0.96
TDRP	0.023	0.023	0.96
CLN5	0.023	0.023	0.96
ERCC4	0.012	0.023	0.96
C10orf95	0.023	0.023	0.96
ADIPOQ	0.023	0.023	0.96
ATP6AP1	0.023	0.023	0.96
OR10T2	0.023	0.023	0.96
APEX2	0.023	0.023	0.96
ATP8B3	0.024	0.023	0.96
TKT	0.012	0.023	0.96
NOL3	0.012	0.023	0.96
ZBTB32	0.024	0.023	0.96
KCNC1	0.012	0.024	0.96
ACSM1	0.024	0.024	0.96
RNF128	0.024	0.024	0.96
KIAA1614	0.024	0.024	0.96
SOS1	0.024	0.024	0.96
PCDHB4	0.024	0.024	0.96
HSPBP1	0.024	0.024	0.96
KDM1B	0.024	0.024	0.96
C4orf6	0.024	0.024	0.96
ADAM18	0.024	0.024	0.96
RHBDF2	0.024	0.024	0.96
CNST	0.024	0.024	0.96
UBXN7	0.024	0.024	0.96
MSRB1	0.024	0.024	0.96
TIGD3	0.024	0.024	0.96
N4BP1	0.024	0.024	0.96
SLC25A37	0.024	0.024	0.96
KL	0.024	0.024	0.96
NLRP7	0.013	0.024	0.96
PGAP1	0.024	0.024	0.96
RBP5	0.024	0.024	0.96
GREB1	0.025	0.024	0.96
SHISA7	0.025	0.024	0.96
PAQR4	0.025	0.025	0.96
PRPF19	0.025	0.025	0.96
MAP9	0.025	0.025	0.96
TYMP	0.025	0.025	0.96
SPINT4	0.025	0.025	0.96
SLC22A31	0.025	0.025	0.96
C11orf45	0.013	0.025	0.96
L1CAM	0.013	0.025	0.96
7-Sep	0.025	0.025	0.96
FBXW10	0.025	0.025	0.96
PARD3	0.025	0.025	0.96
CLCN5	0.013	0.025	0.96
WDYHV1	0.025	0.025	0.96
SNIP1	0.025	0.025	0.96
MROH5	0.025	0.025	0.96
ANKRD60	0.025	0.025	0.96
SNX10	0.025	0.025	0.96
NUBP2	0.025	0.025	0.96
PRRT2	0.025	0.025	0.96
PRRC2A	0.026	0.025	0.96
ATL3	0.026	0.026	0.96
SEZ6	0.014	0.026	0.96
HOXD1	0.026	0.026	0.96
MPZL1	0.026	0.026	0.96
LRRC56	0.026	0.026	0.96
STK32C	0.014	0.026	0.96
COA3	0.026	0.026	0.96
OAZ2	0.026	0.026	0.96
TRIP11	0.026	0.026	0.96
SF3B4	0.026	0.026	0.96
CHST14	0.026	0.026	0.96
COL12A1	0.026	0.026	0.96
CCDC124	0.014	0.026	0.96
LOC100130451	0.026	0.026	0.96
SEMA3D	0.026	0.026	0.96
ZNF8	0.026	0.026	0.96
TNFRSF17	0.026	0.026	0.96
CBX3	0.026	0.026	0.96
NBEA	0.026	0.026	0.96
SPSB1	0.027	0.026	0.96
RECQL5	0.027	0.027	0.96
MICALCL	0.027	0.027	0.96
GPS1	0.027	0.027	0.96
SNRPE	0.027	0.027	0.96
CBLB	0.027	0.027	0.96
MZT2A	0.027	0.027	0.96
CACHD1	0.027	0.027	0.96
CEP89	0.027	0.027	0.96
TROVE2	0.027	0.027	0.96
FAM65A	0.014	0.027	0.96
ZNF277	0.027	0.027	0.96
ENC1	0.027	0.027	0.96
PTP4A2	0.027	0.027	0.96
LRRC37A2	0.027	0.027	0.96
ACSS3	0.027	0.027	0.96
PTPN11	0.027	0.027	0.96
TFPI	0.027	0.027	0.96
PHRF1	0.027	0.027	0.96
CLPB	0.027	0.027	0.96
RNASE8	0.028	0.028	0.96
DPEP1	0.015	0.028	0.96
ACVR1B	0.028	0.028	0.96
DPPA5	0.028	0.028	0.96
C19orf18	0.028	0.028	0.96
ZNF746	0.028	0.028	0.96
TRAF2	0.015	0.028	0.96
HIST2H3A	0.028	0.028	0.96
VCPIP1	0.028	0.028	0.96
VTCN1	0.028	0.028	0.96
HDAC9	0.015	0.028	0.96
GATA3	0.028	0.028	0.96
ZNF444	0.028	0.028	0.96
NDUFA6	0.028	0.028	0.96
RDH14	0.028	0.028	0.96
MAEA	0.015	0.028	0.96
LOC100505478	0.028	0.028	0.96
GMFG	0.028	0.028	0.96
MFSD12	0.029	0.028	0.96
WBP11	0.015	0.028	0.96
RAB5A	0.029	0.028	0.96
TRIM77	0.029	0.029	0.96
TMEM182	0.015	0.029	0.96
ZBTB11	0.029	0.029	0.96
ZNF524	0.029	0.029	0.96
ARC	0.029	0.029	0.96
LSM1	0.029	0.029	0.96
PRKAR2B	0.029	0.029	0.96
DCAF12L2	0.029	0.029	0.96
NFIA	0.029	0.029	0.96
HNRNPM	0.016	0.029	0.96
NRP2	0.029	0.029	0.96
NAA60	0.029	0.029	0.96
TTC40	0.029	0.029	0.96
ZNF703	0.029	0.029	0.96
PABPN1L	0.029	0.029	0.96
SDHC	0.029	0.029	0.96
KIAA0754	0.029	0.029	0.96
IGLON5	0.03	0.029	0.96
KIAA0556	0.03	0.03	0.96
GPR143	0.03	0.03	0.96
ALG1L	0.03	0.03	0.96
CDCA7	0.03	0.03	0.96
GABRA2	0.03	0.03	0.96
APOA4	0.03	0.03	0.96
ANGPTL3	0.03	0.03	0.96
MCMDC2	0.03	0.03	0.96
PAIP1	0.03	0.03	0.96
SCN7A	0.03	0.03	0.96
ICMT	0.03	0.03	0.96
NXF1	0.016	0.03	0.96
TRPV2	0.03	0.03	0.96
CDKL2	0.03	0.03	0.96
ANKRD17	0.03	0.03	0.96
C19orf40	0.03	0.03	0.96
ST3GAL2	0.016	0.03	0.96
COL8A2	0.031	0.03	0.96
ECI1	0.031	0.03	0.96
ZNF530	0.031	0.031	0.96
SEMA6A	0.031	0.031	0.96
TMCC1	0.031	0.031	0.97
CCDC103	0.031	0.031	0.97
NFE2L3	0.031	0.031	0.97
ACBD3	0.031	0.031	0.97
RETNLB	0.031	0.031	0.97
ALDOA	0.031	0.031	0.97
KNCN	0.031	0.031	0.97
ZFYVE9	0.031	0.031	0.97
ADCY1	0.031	0.031	0.97
EXOC8	0.031	0.031	0.97
MRPS18A	0.031	0.031	0.97
TMEM150C	0.031	0.031	0.97
ZNF594	0.032	0.031	0.97
CMTM2	0.017	0.032	0.97
SYCE2	0.032	0.032	0.97
TJP2	0.017	0.032	0.97
C20orf78	0.032	0.032	0.97
KCNJ13	0.032	0.032	0.97
DCTN1	0.032	0.032	0.97
RALGDS	0.017	0.032	0.97
CSE1L	0.032	0.032	0.97
MAN1B1	0.032	0.032	0.97
ANKHD1-EIF4EBP3	0.032	0.032	0.97
EPS8L1	0.017	0.032	0.97
OR8S1	0.032	0.032	0.97
MED31	0.032	0.032	0.97
CCDC158	0.032	0.032	0.97
CTTNBP2NL	0.032	0.032	0.97
CES1	0.032	0.032	0.97
ETHE1	0.032	0.032	0.97
LMF1	0.017	0.032	0.97
XRCC4	0.033	0.033	0.97
LBR	0.033	0.033	0.97
ARSE	0.033	0.033	0.97
ING4	0.033	0.033	0.97
DOCK1	0.033	0.033	0.97
BIRC5	0.033	0.033	0.97
CAMK1	0.033	0.033	0.97
TMEM178A	0.033	0.033	0.97
PTPN13	0.033	0.033	0.97
CELF6	0.033	0.033	0.97
H1FNT	0.033	0.033	0.97
CASP6	0.033	0.033	0.97
NCAPH	0.033	0.033	0.97
PPARG	0.018	0.033	0.97
GP1BB	0.033	0.033	0.97
AP5B1	0.033	0.033	0.97
BARX2	0.034	0.033	0.97
LRRC23	0.034	0.034	0.97
RASSF5	0.034	0.034	0.97
WDR63	0.034	0.034	0.97
PATL1	0.034	0.034	0.97
GALNT10	0.034	0.034	0.97
YEATS4	0.034	0.034	0.97
TBC1D28	0.018	0.034	0.97
SLC35G1	0.034	0.034	0.97
DCAF16	0.034	0.034	0.97
COMTD1	0.034	0.034	0.97
PRAMEF22	0.034	0.034	0.97
PRSS36	0.034	0.034	0.97
DNAJA2	0.034	0.034	0.97
CCDC65	0.018	0.034	0.97
MRGPRX1	0.034	0.034	0.97
TSGA10	0.034	0.034	0.97
ATP6V1F	0.034	0.034	0.97
FSD1L	0.034	0.034	0.97
E2F5	0.035	0.034	0.97
FAM69B	0.035	0.034	0.97
RARRES3	0.035	0.035	0.97
C14orf119	0.035	0.035	0.97
S1PR1	0.035	0.035	0.97
TEX261	0.035	0.035	0.97
C11orf65	0.035	0.035	0.97
PNMAL1	0.035	0.035	0.97
KCNF1	0.035	0.035	0.97
RDH16	0.035	0.035	0.97
C1GALT1C1	0.035	0.035	0.97
MDK	0.035	0.035	0.97
HNRNPUL1	0.035	0.035	0.97
SLC4A1	0.035	0.035	0.97
SCMH1	0.019	0.035	0.97
DAB2	0.035	0.035	0.97
TUSC3	0.035	0.035	0.97
FBLN5	0.035	0.035	0.97
GRM4	0.019	0.035	0.97
TIA1	0.035	0.035	0.97
IQCB1	0.035	0.035	0.97
MXRA7	0.036	0.035	0.97
ADPGK	0.036	0.035	0.97
RFX2	0.036	0.036	0.97
PLA2G2E	0.036	0.036	0.98
SPATS2	0.036	0.036	0.98
VPS4B	0.036	0.036	0.98
CABP1	0.036	0.036	0.98
SLC25A24	0.036	0.036	0.98
RPGR	0.036	0.036	0.98
SPATA6L	0.036	0.036	0.98
CEP70	0.036	0.036	0.98
TMPO	0.036	0.036	0.98
HMGXB4	0.036	0.036	0.98
OR9Q1	0.036	0.036	0.98
DPP7	0.02	0.036	0.98
UTF1	0.037	0.037	0.98
LRRIQ4	0.037	0.037	0.98
RSBN1	0.037	0.037	0.98
PARP10	0.037	0.037	0.98
FAM50A	0.037	0.037	0.98
DBI	0.02	0.037	0.98
IL7	0.037	0.037	0.98
C5orf50	0.037	0.037	0.98
ASB18	0.037	0.037	0.98
CELF1	0.037	0.037	0.98
MAGEA3	0.037	0.037	0.98
CCDC115	0.037	0.037	0.98
HNRNPC	0.037	0.037	0.98
ZMYM1	0.037	0.037	0.98
CCSER1	0.037	0.037	0.98
RHOD	0.037	0.037	0.98
SNW1	0.02	0.037	0.98
PDGFC	0.037	0.037	0.98
BEND3	0.037	0.037	0.98
NHLH1	0.038	0.037	0.98
COG1	0.038	0.037	0.98
FAM71E2	0.02	0.038	0.98
CBX1	0.038	0.038	0.98
YY1AP1	0.038	0.038	0.98
TMEM38B	0.038	0.038	0.98
PRR9	0.038	0.038	0.98
PKD1L1	0.038	0.038	0.98
HK2	0.038	0.038	0.98
UBE2E2	0.038	0.038	0.98
MOK	0.038	0.038	0.98
SCNN1B	0.038	0.038	0.98
HPCAL4	0.038	0.038	0.99
P2RY4	0.038	0.038	0.99
ENKD1	0.039	0.038	0.99
TPPP3	0.039	0.039	0.99
GPHN	0.039	0.039	0.99
PPP1R9A	0.039	0.039	0.99
DCUN1D4	0.039	0.039	0.99
ANKRD29	0.039	0.039	0.99
ZXDB	0.039	0.039	0.99
NUBPL	0.039	0.039	0.99
C16orf93	0.039	0.039	0.99
CLASRP	0.039	0.039	0.99
SRSF2	0.039	0.039	0.99
LACE1	0.039	0.039	0.99
FBRSL1	0.039	0.039	0.99
GGT5	0.039	0.039	0.99
YIPF5	0.039	0.039	0.99
ZMYM3	0.021	0.039	0.99
PRMT2	0.039	0.039	0.99
MB21D1	0.039	0.039	0.99
MSTN	0.039	0.039	0.99
TSPYL5	0.04	0.039	0.99
ARFGAP1	0.04	0.04	0.99
NPS	0.04	0.04	0.99
PRB4	0.04	0.04	0.99
CAV3	0.04	0.04	0.99
EP400	0.04	0.04	0.99
ETV5	0.04	0.04	0.99
FAM220A	0.04	0.04	0.99
TLR6	0.04	0.04	0.99
PHF6	0.04	0.04	0.99
C2orf27A	0.04	0.04	0.99
IFT57	0.04	0.04	0.99
TRIM52	0.04	0.04	0.99
NRSN2	0.04	0.04	0.99
CPZ	0.04	0.04	0.99
OR7G3	0.041	0.04	0.99
TFAP2A	0.022	0.04	0.99
CYTH3	0.041	0.04	0.99
PTX3	0.041	0.04	0.99
CCDC64B	0.041	0.041	0.99
OR5T3	0.041	0.041	0.99
CNGB1	0.041	0.041	0.99
COPE	0.041	0.041	0.99
ADCY9	0.041	0.041	0.99
BMP3	0.041	0.041	0.99
NFU1	0.041	0.041	0.99
TMEM199	0.041	0.041	0.99
ROMO1	0.041	0.041	0.99
ITGB2	0.041	0.041	0.99
SEC23B	0.041	0.041	0.99
AGRN	0.041	0.041	0.99
CLCA1	0.041	0.041	0.99
C9orf152	0.041	0.041	0.99
GPC4	0.041	0.041	0.99
TMEM67	0.042	0.041	0.99
F11	0.042	0.041	0.99
ZW10	0.042	0.042	0.99
IGFBP3	0.042	0.042	0.99
DNAJB8	0.042	0.042	0.99
RSRC1	0.042	0.042	0.99
NARFL	0.042	0.042	0.99
FAM133B	0.042	0.042	0.99
USP2	0.023	0.042	0.99
ANO7	0.042	0.042	0.99
CTSA	0.042	0.042	0.99
DCDC2C	0.042	0.042	0.99
HRK	0.042	0.042	0.99
ALOX12	0.042	0.042	0.99
FBXL13	0.042	0.042	0.99
KIAA1958	0.042	0.042	0.99
FAM120AOS	0.042	0.042	0.99
CDC42	0.043	0.042	0.99
WDR64	0.043	0.043	0.99
CLN6	0.043	0.043	0.99
RSRC2	0.043	0.043	0.99
CT45A5	0.043	0.043	0.99
SYCE1L	0.043	0.043	0.99
MEIS2	0.043	0.043	0.99
EID2B	0.043	0.043	0.99
SCGB1D4	0.043	0.043	0.99
BRWD1	0.043	0.043	0.99
XAB2	0.043	0.043	0.99
SESN3	0.043	0.043	0.99
C17orf96	0.043	0.043	0.99
CNTN3	0.043	0.043	0.99
TMSB10	0.043	0.043	0.99
NPFFR2	0.043	0.043	0.99
NLRP10	0.043	0.043	0.99
DPF2	0.024	0.043	0.99
SMN2	0.043	0.043	0.99
LMBRD1	0.044	0.043	0.99
UBC	0.044	0.044	0.99
ASB16	0.044	0.044	0.99
FAM187A	0.044	0.044	0.99
FCRL1	0.044	0.044	0.99
STAT4	0.044	0.044	0.99
TSPYL4	0.044	0.044	0.99
PHKG1	0.044	0.044	0.99
CALHM2	0.044	0.044	0.99
FBXO48	0.044	0.044	0.99
USP37	0.044	0.044	0.99
MUC7	0.024	0.044	0.99
KIAA0947	0.044	0.044	0.99
DDN	0.044	0.044	0.99
ERC2	0.044	0.044	0.99
ACSM5	0.044	0.044	0.99
GRIA3	0.044	0.044	0.99
ARHGEF33	0.044	0.044	0.99
DNAJC28	0.045	0.045	0.99
TMEM244	0.045	0.045	0.99
KRT75	0.045	0.045	0.99
CREB1	0.045	0.045	0.99
HIST2H2AC	0.045	0.045	0.99
ITGA2	0.045	0.045	0.99
SIGLECL1	0.045	0.045	0.99
TAF1L	0.045	0.045	0.99
P2RX7	0.045	0.045	0.99
ZNF280C	0.045	0.045	0.99
ODF3B	0.045	0.045	0.99
LOC100288524	0.045	0.045	0.99
SYT6	0.045	0.045	0.99
ENDOV	0.045	0.045	0.99
KCNA6	0.045	0.045	0.99
SPINK8	0.045	0.046	0.99
UBE2B	0.046	0.046	0.99
GLI3	0.046	0.046	0.99
PLA2G6	0.046	0.046	0.99
IRF2BP1	0.046	0.046	0.99
SPEN	0.046	0.046	0.99
CYP4V2	0.046	0.046	0.99
RANBP3L	0.046	0.046	0.99
POLG2	0.046	0.046	0.99
GATA6	0.046	0.046	0.99
FIZ1	0.046	0.046	0.99
ADCY7	0.046	0.046	0.99
LHFPL2	0.046	0.046	0.99
CNR1	0.046	0.046	0.99
TMEM178B	0.046	0.046	0.99
IFT80	0.046	0.046	0.99
C5orf49	0.046	0.046	0.99
KMT2A	0.046	0.046	0.99
PLEKHM2	0.047	0.047	0.99
TRIM23	0.047	0.047	0.99
AMN1	0.047	0.047	0.99
F8A3	0.047	0.047	0.99
OR8A1	0.047	0.047	0.99
SMIM11	0.047	0.047	0.99
TSPAN11	0.047	0.047	0.99
COLGALT1	0.047	0.047	0.99
IL13RA2	0.026	0.047	0.99
CSHL1	0.047	0.047	0.99
GRAMD2	0.047	0.047	0.99
C1orf123	0.047	0.047	0.99
MAN2B1	0.026	0.047	0.99
APCS	0.047	0.047	0.99
ANKRD11	0.047	0.047	0.99
UBP1	0.047	0.047	0.99
KIAA1407	0.047	0.047	0.99
ABHD12B	0.047	0.047	0.99
ANP32E	0.047	0.047	0.99
ADAMDEC1	0.047	0.047	0.99
LAMP3	0.048	0.048	0.99
XRCC3	0.048	0.048	0.99
CLEC14A	0.048	0.048	0.99
INF2	0.048	0.048	0.99
LRP2	0.048	0.048	0.99
CXorf23	0.048	0.048	0.99
EYA4	0.048	0.048	0.99
SPRY3	0.048	0.048	0.99
PIAS1	0.048	0.048	0.99
PARP1	0.048	0.048	0.99
CKAP5	0.026	0.048	0.99
FANCG	0.048	0.048	0.99
IGFL1	0.048	0.048	0.99
CASZ1	0.048	0.048	0.99
ARL6	0.048	0.048	0.99
LPA	0.048	0.048	0.99
RARB	0.048	0.048	0.99
AGO4	0.048	0.049	0.99
ZNF76	0.049	0.049	0.99
FABP5	0.049	0.049	0.99
DYNC1LI2	0.049	0.049	0.99
FZD9	0.049	0.049	0.99
SENP1	0.049	0.049	0.99
CPSF2	0.049	0.049	0.99
STRADA	0.049	0.049	0.99
ERI3	0.049	0.049	0.99
KIAA1551	0.049	0.049	0.99
IQCF6	0.049	0.049	0.99
MARVELD1	0.049	0.049	0.99
CFLAR	0.027	0.049	0.99
TMED2	0.049	0.049	0.99
FAM115A	0.027	0.049	0.99
CUX1	0.049	0.049	0.99
ZNF99	0.049	0.049	0.99
OR6C75	0.049	0.049	0.99
BTBD17	0.049	0.049	0.99
SEPSECS	0.049	0.05	0.99
LOC100996634	0.049	0.05	0.99
C2orf42	0.027	0.05	0.99
DENND4B	0.027	0.05	0.99
RAB11B	0.05	0.05	0.99
KRTAP10-4	0.05	0.05	0.99
P4HB	0.05	0.05	0.99
ZFP90	0.027	0.05	0.99
PDCD2L	0.05	0.05	0.99
TES	0.05	0.05	0.99
SFXN5	0.05	0.05	0.99
CRYAB	0.027	0.05	0.99
LCE6A	0.05	0.05	0.99
ABCD2	0.05	0.05	0.99
PCDHA9	0.05	0.05	0.99
P2RY1	0.05	0.05	0.99
SH3YL1	0.05	0.05	0.99
PRSS22	0.05	0.05	0.99
ZNF34	0.05	0.05	0.99
GAB1	0.05	0.05	0.99
RNF32	0.05	0.05	0.99
HMHB1	0.051	0.051	0.99
HUWE1	0.051	0.051	0.99
FMOD	0.051	0.051	0.99
NEU4	0.028	0.051	0.99
NDUFAF2	0.051	0.051	0.99
SNAI3	0.051	0.051	0.99
SELV	0.051	0.051	0.99
ZNF428	0.051	0.051	0.99
MEPE	0.051	0.051	0.99
DAGLB	0.051	0.051	0.99
NKAP	0.051	0.051	0.99
ASB1	0.051	0.051	0.99
PEBP4	0.051	0.051	0.99
TRIM60	0.051	0.051	0.99
NIN	0.051	0.051	0.99
ZRANB1	0.051	0.051	0.99
OR2L8	0.051	0.051	0.99
PTGDR	0.051	0.052	0.99
ATP6V0D2	0.051	0.052	0.99
ACBD6	0.052	0.052	0.99
CD247	0.052	0.052	0.99
PCNX	0.052	0.052	0.99
FAM200B	0.052	0.052	0.99
KLRC4-KLRK1	0.052	0.052	0.99
CCNL2	0.052	0.052	0.99
NEIL1	0.052	0.052	0.99
SLC5A12	0.052	0.052	0.99
CSF3	0.052	0.052	0.99
SHFM1	0.052	0.052	0.99
SPC25	0.052	0.052	0.99
EMILIN2	0.052	0.052	0.99
ARFGEF1	0.052	0.052	0.99
C3orf22	0.052	0.052	0.99
MTF1	0.052	0.052	0.99
CPN2	0.052	0.052	0.99
SNRPB	0.052	0.052	0.99
CTNNBL1	0.052	0.053	0.99
LPAR4	0.053	0.053	0.99
UNG	0.053	0.053	0.99
ZNF446	0.053	0.053	0.99
PAX7	0.053	0.053	0.99
KIF20A	0.053	0.053	0.99
CLDN19	0.053	0.053	0.99
HOXC4	0.053	0.053	0.99
C16orf97	0.021	0.053	0.99
PRDX4	0.053	0.053	0.99
TP53TG3C	0.053	0.053	0.99
NUDT13	0.053	0.053	0.99
KCNB2	0.053	0.053	0.99
DLK2	0.053	0.053	0.99
LBH	0.053	0.053	0.99
DSCC1	0.053	0.053	0.99
BRCA1	0.053	0.053	0.99
TULP4	0.053	0.053	0.99
PBOV1	0.053	0.053	0.99
NPEPPS	0.053	0.054	0.99
PPIL2	0.054	0.054	0.99
PDLIM4	0.054	0.054	0.99
MYCBP2	0.054	0.054	0.99
KLHL23	0.029	0.054	0.99
RASA4	0.054	0.054	0.99
SLCO5A1	0.029	0.054	0.99
ITGB1BP2	0.054	0.054	0.99
FAM81B	0.054	0.054	0.99
NARS2	0.054	0.054	0.99
POMT1	0.054	0.054	0.99
RNF20	0.054	0.054	0.99
TTC27	0.054	0.054	0.99
OR10A4	0.054	0.054	0.99
CHPF2	0.054	0.054	0.99
ELMO1	0.054	0.054	0.99
GUCD1	0.054	0.054	0.99
SYT7	0.054	0.054	0.99
PADI2	0.054	0.054	0.99
TNFRSF9	0.054	0.054	0.99
FLI1	0.055	0.055	0.99
SYT15	0.055	0.055	0.99
EIF2A	0.055	0.055	0.99
GPR179	0.055	0.055	0.99
PARP11	0.055	0.055	0.99
DDX19A	0.055	0.055	0.99
PTPLAD2	0.055	0.055	0.99
DLGAP3	0.055	0.055	0.99
C1QTNF6	0.055	0.055	0.99
SERPINE3	0.055	0.055	0.99
ATP2A1	0.055	0.055	0.99
GSTCD	0.055	0.055	0.99
ENHO	0.055	0.055	0.99
WISP3	0.055	0.055	0.99
RASSF7	0.055	0.055	0.99
PARP4	0.055	0.055	0.99
ORAI1	0.055	0.055	0.99
LRP2BP	0.055	0.055	0.99
C19orf55	0.055	0.055	0.99
PPFIA3	0.03	0.055	0.99
NPHS2	0.056	0.056	0.99
MST1R	0.056	0.056	0.99
FAM170A	0.056	0.056	0.99
ZDHHC20	0.056	0.056	0.99
C1orf198	0.03	0.056	0.99
ARID3C	0.056	0.056	0.99
ERAS	0.056	0.056	0.99
CCL8	0.056	0.056	0.99
PSTPIP2	0.056	0.056	0.99
S100A7L2	0.056	0.056	0.99
CCL5	0.056	0.056	0.99
TMEM39B	0.056	0.056	0.99
ZCCHC10	0.056	0.056	0.99
TROAP	0.056	0.056	0.99
AP1S1	0.056	0.056	0.99
PCDHGB6	0.056	0.056	0.99
OR2A1	0.056	0.056	0.99
SETBP1	0.056	0.056	0.99
IGSF11	0.056	0.056	0.99
GRIA1	0.057	0.057	0.99
PTPRT	0.057	0.057	0.99
C22orf46	0.057	0.057	0.99
MBD3L4	0.057	0.057	0.99
C1S	0.057	0.057	0.99
TUBA8	0.057	0.057	0.99
KRT15	0.031	0.057	0.99
FIP1L1	0.057	0.057	0.99
ING3	0.057	0.057	0.99
C14orf183	0.057	0.057	0.99
GTSF1	0.057	0.057	0.99
PRNP	0.057	0.057	0.99
COL25A1	0.057	0.057	0.99
SMC4	0.031	0.057	0.99
PRKX	0.057	0.057	0.99
VPS72	0.057	0.057	0.99
RPP21	0.057	0.057	0.99
SSX4	0.057	0.057	0.99
FAM177A1	0.058	0.057	0.99
FIGNL2	0.058	0.057	0.99
TMEM236	0.058	0.058	0.99
NFASC	0.058	0.058	0.99
DOPEY1	0.058	0.058	0.99
CDIPT	0.058	0.058	0.99
JDP2	0.058	0.058	0.99
C5orf54	0.058	0.058	0.99
CYP20A1	0.058	0.058	0.99
ADRB3	0.058	0.058	0.99
ZNF202	0.058	0.058	0.99
MGST3	0.058	0.058	0.99
MLIP	0.058	0.058	0.99
AP1G1	0.058	0.058	0.99
CCDC148	0.058	0.058	0.99
ITPK1	0.058	0.058	0.99
NSF	0.058	0.058	0.99
MB21D2	0.058	0.058	0.99
SLC35E1	0.058	0.058	0.99
CMC1	0.059	0.058	0.99
PRAMEF12	0.059	0.059	0.99
ABCA6	0.059	0.059	0.99
FIBIN	0.059	0.059	0.99
A4GNT	0.059	0.059	0.99
SPATA17	0.059	0.059	0.99
GLIPR1L1	0.059	0.059	0.99
PRAMEF20	0.032	0.059	0.99
RPL22L1	0.059	0.059	0.99
PTGES3L-AARSD1	0.059	0.059	0.99
PCYOX1	0.059	0.059	0.99
AS3MT	0.059	0.059	0.99
MTFMT	0.059	0.059	0.99
PHACTR4	0.059	0.059	0.99
RTP4	0.059	0.059	0.99
KIAA1644	0.059	0.059	0.99
KCTD21	0.059	0.059	0.99
SMTNL1	0.059	0.059	0.99
AIM1L	0.033	0.06	0.99
TICAM1	0.06	0.06	0.99
SIPA1L2	0.06	0.06	0.99
CRKL	0.06	0.06	0.99
NCBP1	0.06	0.06	0.99
NOD1	0.06	0.06	0.99
CD2BP2	0.06	0.06	0.99
GRAMD4	0.033	0.06	0.99
PPCDC	0.033	0.06	0.99
EPB41L4B	0.06	0.06	0.99
CUL3	0.06	0.06	0.99
TRAF1	0.033	0.06	0.99
BRI3	0.06	0.06	0.99
DUSP4	0.06	0.06	0.99
ANKRD65	0.033	0.06	0.99
HBM	0.06	0.06	0.99
EBF2	0.06	0.06	0.99
PCDHGA12	0.06	0.06	0.99
ISG15	0.06	0.06	0.99
RNASE11	0.06	0.06	0.99
RAB18	0.06	0.06	0.99
STEAP1B	0.06	0.06	0.99
AANAT	0.06	0.06	0.99
YPEL4	0.06	0.06	0.99
DPF3	0.061	0.061	0.99
CLDN15	0.061	0.061	0.99
PDZK1	0.061	0.061	0.99
RSPO2	0.061	0.061	0.99
SLC11A1	0.061	0.061	0.99
ATP6V1C2	0.061	0.061	0.99
SNAPC3	0.061	0.061	0.99
SP4	0.061	0.061	0.99
PRPF4B	0.061	0.061	0.99
OSTM1	0.061	0.061	0.99
WDR34	0.061	0.061	0.99
SMARCD2	0.061	0.061	0.99
ZCCHC12	0.061	0.061	0.99
MT3	0.061	0.061	0.99
PPP1R35	0.061	0.061	0.99
SLC3A1	0.061	0.061	0.99
PKM	0.034	0.061	0.99
ABCD1	0.061	0.061	0.99
PLEKHG2	0.062	0.062	0.99
JUP	0.062	0.062	0.99
ZBTB39	0.062	0.062	0.99
AKAP17A	0.062	0.062	0.99
TLE3	0.062	0.062	0.99
PCGF6	0.062	0.062	0.99
SIVA1	0.062	0.062	0.99
PEAR1	0.062	0.062	0.99
ISPD	0.062	0.062	0.99
PITRM1	0.062	0.062	0.99
LGALS13	0.062	0.062	0.99
TFIP11	0.062	0.062	0.99
RAB14	0.062	0.062	0.99
VDAC2	0.062	0.062	0.99
PRDM13	0.062	0.062	0.99
LCN8	0.062	0.062	0.99
PPP1R3E	0.034	0.062	0.99
PDHB	0.062	0.062	0.99
TNFRSF10D	0.062	0.063	0.99
SYNDIG1L	0.063	0.063	0.99
ANKRD34B	0.034	0.063	0.99
PPP1R8	0.063	0.063	0.99
PCDHB12	0.063	0.063	0.99
NLRC5	0.063	0.063	0.99
NCBP2	0.063	0.063	0.99
F12	0.035	0.063	0.99
ADCK3	0.063	0.063	0.99
NKX3-1	0.063	0.063	0.99
TCHP	0.063	0.063	0.99
RTFDC1	0.063	0.063	0.99
ATP6V1B2	0.063	0.063	0.99
LOXL1	0.063	0.063	0.99
ZNF687	0.063	0.063	0.99
NTPCR	0.063	0.063	0.99
PTGER4	0.035	0.063	0.99
TIMM10B	0.063	0.063	0.99
PPP3R2	0.063	0.063	0.99
GOLT1A	0.064	0.064	0.99
ISG20	0.064	0.064	0.99
PLEKHH3	0.064	0.064	0.99
CCDC102A	0.064	0.064	0.99
MRPS2	0.064	0.064	0.99
CEP68	0.064	0.064	0.99
CDKN1B	0.064	0.064	0.99
TBC1D16	0.064	0.064	0.99
ADAMTS6	0.064	0.064	0.99
DDR2	0.064	0.064	0.99
SMEK1	0.064	0.064	0.99
GPER1	0.064	0.064	0.99
GDPD5	0.064	0.064	0.99
CT47A7	0.064	0.064	0.99
PRMT5	0.036	0.065	0.99
BLOC1S3	0.036	0.065	0.99
NRDE2	0.064	0.065	0.99
RLN1	0.064	0.065	0.99
XAGE2	0.065	0.065	0.99
CLDN24	0.065	0.065	0.99
LRTM1	0.065	0.065	0.99
TMEM8A	0.065	0.065	0.99
LRRFIP2	0.065	0.065	0.99
IFT46	0.065	0.065	0.99
GOLGA2	0.065	0.065	0.99
TAF4	0.065	0.065	0.99
GRHL3	0.065	0.065	0.99
SLC35E2B	0.065	0.065	0.99
ITGA9	0.065	0.065	0.99
ZSWIM8	0.065	0.065	0.99
CYSLTR2	0.065	0.065	0.99
TSNAX	0.065	0.065	0.99
LYRM9	0.065	0.065	0.99
MON1A	0.065	0.065	0.99
DOLK	0.065	0.065	0.99
ERI2	0.065	0.065	0.99
NOXRED1	0.065	0.065	0.99
PHLPP2	0.066	0.066	0.99
ARRDC5	0.066	0.066	0.99
BNIP1	0.066	0.066	0.99
FAM9C	0.066	0.066	0.99
TBC1D25	0.066	0.066	0.99
TP53RK	0.066	0.066	0.99
GOT1L1	0.066	0.066	0.99
DNAJC2	0.066	0.066	0.99
IL17B	0.066	0.066	0.99
ISL2	0.066	0.066	0.99
EEF1A1	0.066	0.066	0.99
CDH2	0.066	0.066	0.99
GRIN3B	0.066	0.066	0.99
NAT16	0.037	0.066	0.99
C2orf69	0.066	0.066	0.99
ACSF3	0.066	0.066	0.99
AADACL3	0.066	0.067	0.99
MAGEB2	0.067	0.067	0.99
FN3KRP	0.067	0.067	0.99
FETUB	0.067	0.067	0.99
LGALS9C	0.067	0.067	0.99
OR4Q3	0.067	0.067	0.99
SFTA3	0.067	0.067	0.99
GNB2L1	0.067	0.067	0.99
SMCR9	0.067	0.067	0.99
MBD3	0.067	0.067	0.99
CDC42EP3	0.067	0.067	0.99
NAT14	0.067	0.067	0.99
NSUN3	0.067	0.067	0.99
YPEL1	0.067	0.067	0.99
FNDC4	0.067	0.067	0.99
C1QTNF2	0.067	0.067	0.99
CCDC42	0.067	0.067	0.99
HCRT	0.067	0.067	0.99
COQ4	0.067	0.068	0.99
OR5K4	0.068	0.068	0.99
TMEM31	0.068	0.068	0.99
IRAK3	0.068	0.068	0.99
RANBP1	0.068	0.068	0.99
HNRNPA1L2	0.068	0.068	0.99
ACSM2A	0.068	0.068	0.99
NTSR1	0.068	0.068	0.99
GRB7	0.068	0.068	0.99
ECD	0.068	0.068	0.99
ALPP	0.068	0.068	0.99
BTC	0.068	0.068	0.99
KLK8	0.068	0.068	0.99
GXYLT2	0.068	0.068	0.99
CCL24	0.068	0.068	0.99
CCDC66	0.068	0.068	0.99
ATP5A1	0.038	0.068	0.99
TPP1	0.068	0.068	0.99
ADAMTS5	0.068	0.069	0.99
FAM86C1	0.069	0.069	0.99
TBX18	0.038	0.069	0.99
OR2M2	0.069	0.069	0.99
DHH	0.069	0.069	0.99
HIST1H3F	0.069	0.069	0.99
PKLR	0.069	0.069	0.99
CYP4F11	0.069	0.069	0.99
PCDHGB1	0.069	0.069	0.99
CLTA	0.069	0.069	0.99
ATXN2	0.069	0.069	0.99
FLNB	0.069	0.069	0.99
TP53BP1	0.038	0.069	0.99
FBXO40	0.069	0.069	0.99
GNG7	0.069	0.069	0.99
FDX1L	0.069	0.069	0.99
SF3A1	0.038	0.069	0.99
RAB40B	0.069	0.069	0.99
BACH2	0.069	0.069	0.99
CLN3	0.069	0.069	0.99
C4orf32	0.069	0.07	0.99
HOXD13	0.069	0.07	0.99
NOTCH2NL	0.07	0.07	0.99
C7orf61	0.07	0.07	0.99
KCP	0.039	0.07	0.99
FAM84B	0.07	0.07	0.99
OR2C1	0.07	0.07	0.99
NRG2	0.07	0.07	0.99
POPDC3	0.039	0.07	0.99
HIRA	0.07	0.07	0.99
SYT11	0.07	0.07	0.99
TMEM87A	0.07	0.07	0.99
TUBG2	0.07	0.07	0.99
EMCN	0.07	0.07	0.99
PNKP	0.07	0.07	0.99
SIK1	0.07	0.07	0.99
ORC1	0.07	0.07	0.99
EPAS1	0.07	0.07	0.99
CD209	0.07	0.07	0.99
SCNN1A	0.07	0.07	0.99
ADAMTS3	0.07	0.07	0.99
GLYATL2	0.07	0.07	0.99
TMEM135	0.071	0.071	0.99
GRM6	0.071	0.071	0.99
ESCO1	0.071	0.071	0.99
CDKL1	0.071	0.071	0.99
ZSWIM7	0.071	0.071	0.99
SHOC2	0.071	0.071	0.99
PPP3R1	0.071	0.071	0.99
KIAA1107	0.071	0.071	0.99
SREBF1	0.039	0.071	0.99
OR2W1	0.071	0.071	0.99
LANCL1	0.071	0.071	0.99
KCNMB2	0.039	0.071	0.99
PTAR1	0.071	0.071	0.99
WDR37	0.071	0.071	0.99
U2AF1L4	0.071	0.071	0.99
KDM5B	0.071	0.071	0.99
DNTT	0.071	0.071	0.99
OPTC	0.04	0.071	0.99
DNLZ	0.071	0.071	0.99
C5AR1	0.071	0.072	0.99
DLEU7	0.072	0.072	0.99
DPH7	0.072	0.072	0.99
PAGE5	0.072	0.072	0.99
CNEP1R1	0.072	0.072	0.99
OR8H3	0.072	0.072	0.99
CLEC4M	0.072	0.072	0.99
TRMU	0.072	0.072	0.99
SLC39A6	0.072	0.072	0.99
MAP2K3	0.072	0.072	0.99
FAM98C	0.072	0.072	0.99
ZNF778	0.072	0.072	0.99
PRR23A	0.072	0.072	0.99
SHISA8	0.072	0.072	0.99
POT1	0.072	0.072	0.99
LYPLA2	0.072	0.072	0.99
C1orf134	0.072	0.072	0.99
PAN2	0.072	0.072	0.99
GDAP1L1	0.073	0.073	0.99
SPZ1	0.073	0.073	0.99
FYCO1	0.073	0.073	0.99
BSCL2	0.04	0.073	0.99
PEAK1	0.073	0.073	0.99
OR6N2	0.073	0.073	0.99
LGR5	0.073	0.073	0.99
CHD4	0.073	0.073	0.99
GPR34	0.073	0.073	0.99
CNNM3	0.073	0.073	0.99
ZBTB18	0.073	0.073	0.99
VHL	0.073	0.073	0.99
C3orf55	0.073	0.073	0.99
CEACAM8	0.073	0.073	0.99
TMX1	0.073	0.073	0.99
SLC43A1	0.073	0.073	0.99
OR5P2	0.073	0.073	0.99
FBXL12	0.074	0.074	0.99
CYP1B1	0.074	0.074	0.99
C5orf51	0.074	0.074	0.99
ZNHIT2	0.074	0.074	0.99
TYSND1	0.074	0.074	0.99
EXTL3	0.074	0.074	0.99
SBNO2	0.041	0.074	0.99
TRUB2	0.074	0.074	0.99
DARC	0.074	0.074	0.99
TCTN1	0.074	0.074	0.99
LRRC4	0.074	0.074	0.99
CASP2	0.074	0.074	0.99
IL5RA	0.074	0.074	0.99
PCDHGA2	0.074	0.074	0.99
GSTA5	0.074	0.074	0.99
TMEM88	0.074	0.074	0.99
PGGT1B	0.074	0.074	0.99
DOK3	0.074	0.074	0.99
MTF2	0.074	0.074	0.99
STX18	0.074	0.074	0.99
SLFN12	0.074	0.075	0.99
EFR3B	0.075	0.075	0.99
ZBTB43	0.075	0.075	0.99
C16orf96	0.075	0.075	0.99
DEK	0.075	0.075	0.99
USH2A	0.075	0.075	0.99
LOC643802	0.075	0.075	0.99
TFAP4	0.075	0.075	0.99
PPA1	0.075	0.075	0.99
SLC6A16	0.075	0.075	0.99
SULT6B1	0.075	0.075	0.99
ARHGEF16	0.075	0.075	0.99
KIAA1919	0.075	0.075	0.99
ADAM11	0.075	0.075	0.99
CREG1	0.075	0.075	0.99
STH	0.075	0.075	0.99
CCDC126	0.075	0.075	0.99
PRIMA1	0.075	0.075	0.99
FBXW9	0.075	0.075	0.99
DLX6	0.075	0.075	0.99
OR8J3	0.075	0.076	0.99
NRG3	0.076	0.076	0.99
S100A12	0.042	0.076	0.99
FAM8A1	0.076	0.076	0.99
KIAA0895	0.042	0.076	0.99
DNAAF1	0.076	0.076	0.99
UHRF1	0.076	0.076	0.99
ARAF	0.076	0.076	0.99
NME5	0.076	0.076	0.99
U2AF1	0.076	0.076	0.99
ELAVL2	0.042	0.076	0.99
EPHX1	0.076	0.076	0.99
MT1HL1	0.076	0.076	0.99
TBC1D2	0.076	0.076	0.99
SASS6	0.076	0.076	0.99
SLC25A53	0.076	0.076	0.99
TCF7L2	0.076	0.076	0.99
RORB	0.076	0.076	0.99
FLJ44313	0.076	0.077	0.99
RBBP8NL	0.077	0.077	0.99
PLRG1	0.077	0.077	0.99
PRR14	0.077	0.077	0.99
ARRB2	0.077	0.077	0.99
CLDN8	0.077	0.077	0.99
OR10G4	0.077	0.077	0.99
ITFG3	0.043	0.077	0.99
ANGPTL6	0.077	0.077	0.99
SLCO4C1	0.077	0.077	0.99
PAGR1	0.077	0.077	0.99
HOMER1	0.077	0.077	0.99
VPS13D	0.077	0.077	0.99
PGLS	0.077	0.077	0.99
PRKDC	0.077	0.077	0.99
TAS2R30	0.077	0.077	0.99
RRAGD	0.077	0.077	0.99
INTS3	0.077	0.077	0.99
NAT8B	0.077	0.077	0.99
OR2J3	0.077	0.078	0.99
PRR13	0.077	0.078	0.99
ZNF678	0.078	0.078	0.99
HBEGF	0.078	0.078	0.99
MITD1	0.078	0.078	0.99
IKZF4	0.043	0.078	0.99
ADTRP	0.078	0.078	0.99
ZNF317	0.078	0.078	0.99
GPR78	0.078	0.078	0.99
FOXE3	0.078	0.078	0.99
SUV39H2	0.078	0.078	0.99
LOXL4	0.078	0.078	0.99
NEGR1	0.078	0.078	0.99
FAM72C	0.078	0.078	0.99
KIAA0195	0.044	0.078	0.99
VPS35	0.078	0.078	0.99
CMPK2	0.078	0.078	0.99
DMXL1	0.078	0.078	0.99
PRIMPOL	0.078	0.078	0.99
TIE1	0.078	0.078	0.99
DHX16	0.078	0.079	0.99
SAFB	0.078	0.079	0.99
CHMP1A	0.079	0.079	0.99
CLEC1A	0.079	0.079	0.99
COG3	0.079	0.079	0.99
HDAC11	0.079	0.079	0.99
PPP1CA	0.044	0.079	0.99
TCN2	0.079	0.079	0.99
CCDC135	0.079	0.079	0.99
COMMD6	0.044	0.079	0.99
GTF2F1	0.079	0.079	0.99
ZBED2	0.079	0.079	0.99
ZNF629	0.079	0.079	0.99
MUC21	0.079	0.079	0.99
EVX2	0.079	0.079	0.99
RAP2A	0.079	0.079	0.99
FOLR3	0.044	0.079	0.99
ZDHHC13	0.079	0.079	0.99
THTPA	0.079	0.079	0.99
ESYT3	0.079	0.079	0.99
SYTL2	0.079	0.08	0.99
C3AR1	0.079	0.08	0.99
MYH4	0.08	0.08	0.99
NECAP1	0.08	0.08	0.99
MPC2	0.08	0.08	0.99
SDCCAG3	0.08	0.08	0.99
BATF2	0.08	0.08	0.99
CCDC107	0.08	0.08	0.99
MAP2K4	0.08	0.08	0.99
ANGPTL2	0.08	0.08	0.99
TUFT1	0.08	0.08	0.99
WNT11	0.045	0.08	0.99
BNIP3L	0.08	0.08	0.99
ABAT	0.045	0.08	0.99
MGAT4C	0.08	0.08	0.99
RAB3GAP2	0.08	0.08	0.99
BAMBI	0.08	0.08	0.99
TMEM156	0.08	0.08	0.99
RFWD2	0.08	0.08	0.99
DRAXIN	0.08	0.08	0.99
RTBDN	0.045	0.08	0.99
PAH	0.08	0.08	0.99
ASTN2	0.08	0.08	0.99
KRT36	0.08	0.081	0.99
PIGO	0.08	0.081	0.99
ZHX1-C8ORF76	0.08	0.081	0.99
PAPSS1	0.081	0.081	0.99
TBC1D26	0.081	0.081	0.99
SPATA33	0.081	0.081	0.99
PSPC1	0.081	0.081	0.99
CDKN1A	0.081	0.081	0.99
GPSM1	0.081	0.081	0.99
SLC25A52	0.081	0.081	0.99
TSPAN16	0.081	0.081	0.99
FRMD6	0.081	0.081	0.99
OLAH	0.081	0.081	0.99
DEFB105B	0.081	0.081	0.99
TFAP2C	0.081	0.081	0.99
LAMB3	0.081	0.081	0.99
FAM69C	0.081	0.081	0.99
FATE1	0.081	0.081	0.99
SERINC2	0.081	0.081	0.99
GLTPD1	0.081	0.082	0.99
NR2E3	0.081	0.082	0.99
SCARA5	0.082	0.082	0.99
MLLT4	0.082	0.082	0.99
VPS9D1	0.082	0.082	0.99
SGCA	0.046	0.082	0.99
C7	0.082	0.082	0.99
BARD1	0.082	0.082	0.99
ST6GALNAC4	0.082	0.082	0.99
MORN3	0.082	0.082	0.99
UGT1A8	0.082	0.082	0.99
NPR1	0.082	0.082	0.99
PEX14	0.082	0.082	0.99
ERBB4	0.082	0.082	0.99
TMEM27	0.082	0.082	0.99
GTF2H4	0.082	0.082	0.99
KCNJ3	0.082	0.082	0.99
ABCG4	0.082	0.082	0.99
C12orf50	0.082	0.082	0.99
USB1	0.082	0.082	0.99
COG6	0.082	0.082	0.99
LRRC55	0.082	0.083	0.99
KAT6B	0.083	0.083	0.99
IL22RA2	0.083	0.083	0.99
C1orf162	0.083	0.083	0.99
NPY1R	0.083	0.083	0.99
PDGFRA	0.083	0.083	0.99
LRIG3	0.083	0.083	0.99
SPTA1	0.083	0.083	0.99
TTC34	0.046	0.083	0.99
PSRC1	0.083	0.083	0.99
VPS36	0.083	0.083	0.99
TEX35	0.083	0.083	0.99
NOLC1	0.083	0.083	0.99
IRS4	0.083	0.083	0.99
TBC1D4	0.083	0.083	0.99
CHD9	0.047	0.083	0.99
PTPLA	0.083	0.083	0.99
ZEB2	0.047	0.083	0.99
STAB2	0.083	0.083	0.99
TRIM42	0.083	0.083	0.99
C6orf203	0.083	0.083	0.99
IQCA1	0.083	0.083	0.99
COMMD3	0.083	0.084	0.99
KAT8	0.047	0.084	0.99
UGT1A4	0.084	0.084	0.99
CHAF1A	0.084	0.084	0.99
KDELR1	0.084	0.084	0.99
CD6	0.084	0.084	0.99
THAP2	0.047	0.084	0.99
RPL17	0.084	0.084	0.99
ANP32B	0.084	0.084	0.99
PRMT10	0.084	0.084	0.99
DNAH5	0.084	0.084	0.99
ACTL6A	0.084	0.084	0.99
ENAH	0.084	0.084	0.99
VPS53	0.084	0.084	0.99
KRT222	0.084	0.084	0.99
PASD1	0.084	0.084	0.99
C22orf31	0.084	0.084	0.99
DNAJC10	0.084	0.084	0.99
DLD	0.084	0.084	0.99
CASP12	0.084	0.084	0.99
SUSD1	0.084	0.084	0.99
CYP1A1	0.085	0.085	0.99
TMEM230	0.085	0.085	0.99
FAM193A	0.085	0.085	0.99
TMEM211	0.085	0.085	0.99
HIST1H2BJ	0.085	0.085	0.99
ZDHHC4	0.085	0.085	0.99
CYP4A11	0.085	0.085	0.99
FAM98B	0.085	0.085	0.99
OR2AK2	0.085	0.085	0.99
DENND4C	0.085	0.085	0.99
EPB41L5	0.085	0.085	0.99
INPP5E	0.085	0.085	0.99
RANGAP1	0.085	0.085	0.99
ME2	0.085	0.085	0.99
DPPA4	0.085	0.085	0.99
NUDT6	0.085	0.085	0.99
STAC	0.085	0.085	0.99
CD163L1	0.085	0.085	0.99
POLK	0.086	0.086	0.99
PDZK1IP1	0.086	0.086	0.99
DDX1	0.086	0.086	0.99
TCF7	0.086	0.086	0.99
CACNA1S	0.086	0.086	0.99
EIF4B	0.086	0.086	0.99
OR2AT4	0.086	0.086	0.99
TTC36	0.086	0.086	0.99
DUSP13	0.086	0.086	0.99
PPP6R3	0.086	0.086	0.99
ZNF799	0.086	0.086	0.99
BSX	0.086	0.086	0.99
XKR4	0.086	0.086	0.99
EDEM2	0.086	0.086	0.99
FBXL22	0.086	0.086	0.99
FOXR2	0.086	0.086	0.99
GYG2	0.086	0.086	0.99
PKN1	0.048	0.086	0.99
SLC16A3	0.086	0.087	0.99
KBTBD2	0.087	0.087	0.99
SLA2	0.087	0.087	0.99
KRT6A	0.049	0.087	0.99
XG	0.087	0.087	0.99
COX20	0.087	0.087	0.99
ATP9B	0.087	0.087	0.99
ACADVL	0.087	0.087	0.99
SLC27A3	0.087	0.087	0.99
ACTR2	0.087	0.087	0.99
RNF24	0.087	0.087	0.99
PSMA7	0.087	0.087	0.99
FAF1	0.087	0.087	0.99
CCDC88A	0.087	0.087	0.99
RBM44	0.087	0.087	0.99
ZNF283	0.087	0.087	0.99
LDHAL6B	0.087	0.087	0.99
C1orf105	0.087	0.087	0.99
OLFML2A	0.088	0.088	0.99
PCDH8	0.088	0.088	0.99
TCTA	0.088	0.088	0.99
CBLN2	0.088	0.088	0.99
MZT1	0.088	0.088	0.99
ZNF329	0.049	0.088	0.99
EBF1	0.088	0.088	0.99
ETAA1	0.088	0.088	0.99
CDC20	0.088	0.088	0.99
PBX4	0.088	0.088	0.99
MKRN3	0.088	0.088	0.99
COX19	0.088	0.088	0.99
CCDC25	0.088	0.088	0.99
COL2A1	0.088	0.088	0.99
ZNF142	0.088	0.088	0.99
MDFIC	0.088	0.088	0.99
CACNA1I	0.089	0.089	0.99
LTBP3	0.089	0.089	0.99
LARP4	0.089	0.089	0.99
GPD1	0.089	0.089	0.99
PEPD	0.089	0.089	0.99
FAM193B	0.089	0.089	0.99
ANKRD27	0.089	0.089	0.99
TRANK1	0.089	0.089	0.99
AOC1	0.05	0.089	0.99
TMEM120A	0.089	0.089	0.99
GRIK3	0.089	0.089	0.99
GKAP1	0.089	0.089	0.99
BTBD2	0.089	0.089	0.99
ZNF320	0.089	0.089	0.99
ECHDC3	0.089	0.089	0.99
TMEM119	0.089	0.089	0.99
HOXA6	0.089	0.089	0.99
PASK	0.089	0.09	0.99
HDHD2	0.09	0.09	0.99
OST4	0.09	0.09	0.99
PLAA	0.09	0.09	0.99
AHSA1	0.09	0.09	0.99
KRTAP10-7	0.09	0.09	0.99
LIN7B	0.09	0.09	0.99
IRX6	0.09	0.09	0.99
PTK2B	0.09	0.09	0.99
LY6D	0.09	0.09	0.99
TRAPPC8	0.09	0.09	0.99
POMP	0.09	0.09	0.99
APOL3	0.09	0.09	0.99
SERPINB13	0.09	0.09	0.99
OLR1	0.09	0.09	0.99
MRGPRX4	0.09	0.09	0.99
PRB1	0.09	0.09	0.99
OR2AE1	0.09	0.09	0.99
MSRB3	0.09	0.09	0.99
DDX23	0.09	0.09	0.99
ENOX1	0.09	0.09	0.99
OR4K14	0.09	0.091	0.99
RBM25	0.091	0.091	0.99
ATP1A3	0.091	0.091	0.99
NUDCD2	0.091	0.091	0.99
SLC44A1	0.091	0.091	0.99
OR2T11	0.091	0.091	0.99
MAOA	0.051	0.091	0.99
CSTF1	0.091	0.091	0.99
TDRD3	0.091	0.091	0.99
IGF2BP2	0.091	0.091	0.99
RP2	0.091	0.091	0.99
HIST1H3B	0.091	0.091	0.99
ADAP1	0.091	0.091	0.99
EIF2D	0.091	0.091	0.99
KCTD2	0.091	0.091	0.99
GPR162	0.091	0.091	0.99
TNNI2	0.051	0.091	0.99
GABRG3	0.091	0.091	0.99
ZNF814	0.091	0.091	0.99
AVP	0.091	0.091	0.99
EXT1	0.091	0.091	0.99
UQCR10	0.091	0.092	0.99
GPR137C	0.092	0.092	0.99
DHX38	0.092	0.092	0.99
ASB7	0.092	0.092	0.99
SLC25A5	0.092	0.092	0.99
YWHAH	0.092	0.092	0.99
CXXC4	0.092	0.092	0.99
SLC4A2	0.052	0.092	0.99
TTC9	0.092	0.092	0.99
CCER1	0.092	0.092	0.99
STX10	0.092	0.092	0.99
MKL1	0.092	0.092	0.99
ZNF30	0.092	0.092	0.99
MDFI	0.092	0.092	0.99
IFI30	0.092	0.092	0.99
PRLH	0.092	0.092	0.99
HTT	0.092	0.092	0.99
C1orf116	0.092	0.092	0.99
CEP112	0.092	0.092	0.99
EVX1	0.092	0.093	0.99
NOS3	0.093	0.093	0.99
NDUFS5	0.052	0.093	0.99
TDRD15	0.093	0.093	0.99
MRPL30	0.052	0.093	0.99
CARD18	0.093	0.093	0.99
OR10G3	0.093	0.093	0.99
OPLAH	0.093	0.093	0.99
OR4C13	0.093	0.093	0.99
YTHDF3	0.093	0.093	0.99
STXBP6	0.093	0.093	0.99
TET3	0.093	0.093	0.99
HPS3	0.093	0.093	0.99
RAPGEF5	0.093	0.093	0.99
MSH5	0.093	0.093	0.99
UGT3A1	0.093	0.093	0.99
RNF40	0.093	0.093	0.99
PACRGL	0.093	0.093	0.99
EXTL2	0.093	0.093	0.99
TRAPPC13	0.094	0.094	0.99
SLC35A2	0.094	0.094	0.99
SLCO1A2	0.094	0.094	0.99
ATP5L2	0.094	0.094	0.99
APOBEC3H	0.094	0.094	0.99
KRTAP9-1	0.053	0.094	0.99
ASPRV1	0.094	0.094	0.99
HPRT1	0.094	0.094	0.99
DEFB104B	0.094	0.094	0.99
VBP1	0.094	0.094	0.99
MEST	0.053	0.094	0.99
GJB6	0.053	0.094	0.99
USP35	0.094	0.094	0.99
FNDC3B	0.094	0.094	0.99
ZNF544	0.094	0.094	0.99
FAM132B	0.094	0.094	0.99
FPGS	0.094	0.094	0.99
PTGDR2	0.094	0.094	0.99
PSMA1	0.094	0.094	0.99
OR10S1	0.094	0.094	0.99
POPDC2	0.094	0.094	0.99
CPNE8	0.095	0.095	0.99
GRPR	0.095	0.095	0.99
C4orf50	0.095	0.095	0.99
GPR141	0.095	0.095	0.99
ZNF485	0.095	0.095	0.99
C4orf3	0.095	0.095	0.99
MPEG1	0.095	0.095	0.99
PTMA	0.095	0.095	0.99
OXSR1	0.095	0.095	0.99
ZNF517	0.095	0.095	0.99
KIF26B	0.095	0.095	0.99
SP140	0.095	0.095	0.99
LRIT2	0.095	0.095	0.99
COL6A3	0.095	0.095	0.99
CCNC	0.095	0.095	0.99
BRDT	0.095	0.095	0.99
SENP3	0.095	0.096	0.99
HIST1H3J	0.096	0.096	0.99
ZNF699	0.054	0.096	0.99
OAS1	0.096	0.096	0.99
FKTN	0.096	0.096	0.99
BMP15	0.096	0.096	0.99
KIAA1161	0.096	0.096	0.99
FBXL20	0.096	0.096	0.99
TNFSF13B	0.096	0.096	0.99
C3orf70	0.096	0.096	0.99
MAEL	0.096	0.096	0.99
C19orf66	0.096	0.096	0.99
MRPS27	0.096	0.096	0.99
HOXC13	0.096	0.096	0.99
LHX1	0.096	0.096	0.99
NLGN4Y	0.054	0.096	0.99
TRPV4	0.096	0.096	0.99
CLCN2	0.096	0.096	0.99
ZNF846	0.096	0.096	0.99
THY1	0.096	0.097	0.99
C1orf167	0.097	0.097	0.99
ZNF576	0.097	0.097	0.99
ACAP1	0.097	0.097	0.99
ADAM22	0.097	0.097	0.99
ALG10B	0.097	0.097	0.99
ADPRHL1	0.055	0.097	0.99
ASH2L	0.097	0.097	0.99
TLR1	0.097	0.097	0.99
CLDN2	0.055	0.097	0.99
FBXO32	0.097	0.097	0.99
ZNF19	0.097	0.097	0.99
ERLIN2	0.097	0.097	0.99
LOC441155	0.097	0.097	0.99
HAPLN4	0.055	0.097	0.99
TCL1B	0.097	0.097	0.99
UBXN4	0.097	0.097	0.99
RABL2A	0.097	0.097	0.99
CHSY1	0.097	0.097	0.99
GPR35	0.055	0.097	0.99
ITFG1	0.097	0.097	0.99
UPF2	0.098	0.098	0.99
PRAC1	0.098	0.098	0.99
FAM19A2	0.055	0.098	0.99
SIGLEC10	0.098	0.098	0.99
ZNF543	0.098	0.098	0.99
FMNL2	0.098	0.098	0.99
NUDT7	0.098	0.098	0.99
APOC2	0.098	0.098	0.99
GZMB	0.098	0.098	0.99
NDST3	0.098	0.098	0.99
TUSC5	0.098	0.098	0.99
TMEM185B	0.098	0.098	0.99
GLIS1	0.098	0.098	0.99
PDK1	0.098	0.098	0.99
CCDC116	0.098	0.098	0.99
PCDHA11	0.098	0.098	0.99
FAM20A	0.098	0.099	0.99
EDN2	0.099	0.099	0.99
WDR48	0.099	0.099	0.99
ZNF133	0.099	0.099	0.99
ERVV-2	0.099	0.099	0.99
SLC5A6	0.099	0.099	0.99
CETN3	0.099	0.099	0.99
PKIA	0.099	0.099	0.99
TMEM201	0.099	0.099	0.99
OR2B3	0.099	0.099	0.99
RBP2	0.056	0.099	0.99
ADRB2	0.099	0.099	0.99
KIR2DS4	0.099	0.099	0.99
KIAA2013	0.099	0.099	0.99
UNC5A	0.099	0.099	0.99
COQ10A	0.099	0.099	0.99
TTLL6	0.099	0.099	0.99
BICD2	0.099	0.1	0.99
CRYBB1	0.099	0.1	0.99
LRP10	0.1	0.1	0.99
S100A5	0.1	0.1	0.99
CRTC2	0.1	0.1	0.99
NCAPG	0.1	0.1	0.99
GPR27	0.1	0.1	0.99
NUAK1	0.1	0.1	0.99
TRIM37	0.1	0.1	0.99
NDST4	0.1	0.1	0.99
GPRIN1	0.1	0.1	0.99
ALG2	0.1	0.1	0.99
ST6GALNAC6	0.1	0.1	0.99
SRGAP1	0.1	0.1	0.99
ZNF254	0.1	0.1	0.99
CD52	0.1	0.1	0.99
ADI1	0.1	0.1	0.99
C17orf85	0.1	0.1	0.99
PF4V1	0.1	0.1	0.99
CCIN	0.1	0.1	0.99
TOMM70A	0.1	0.1	0.99
TCF19	0.057	0.1	0.99
LAMA5	0.1	0.1	0.99
AFMID	0.1	0.1	0.99
C9orf85	0.1	0.1	0.99
WAPAL	0.1	0.1	0.99
BTN2A2	0.1	0.1	0.99
ABHD6	0.1	0.1	0.99
ABO	0.057	0.1	0.99
VPS13C	0.1	0.1	0.99
GDI1	0.1	0.1	0.99
C12orf43	0.1	0.1	0.99
SMARCC1	0.1	0.1	0.99
DOLPP1	0.1	0.1	0.99
GCSAM	0.1	0.1	0.99
SMAD2	0.1	0.1	0.99
REG4	0.1	0.1	0.99
ANKK1	0.1	0.1	0.99
EXOSC1	0.1	0.1	0.99
HINT1	0.1	0.1	0.99
P2RX6	0.1	0.1	0.99
PSORS1C2	0.1	0.1	0.99
DSTYK	0.1	0.1	0.99
SMCHD1	0.1	0.1	0.99
STAU1	0.1	0.1	0.99
AKAP6	0.1	0.1	0.99
ARMS2	0.1	0.1	0.99
MMAA	0.1	0.1	0.99
OMG	0.1	0.1	0.99
ISX	0.1	0.1	0.99
NIPSNAP1	0.1	0.1	0.99
RSPO1	0.1	0.1	0.99
DHODH	0.058	0.1	0.99
GOLGA3	0.1	0.1	0.99
GUCY1B3	0.1	0.1	0.99
C1orf229	0.1	0.1	0.99
AK7	0.1	0.1	0.99
ZHX2	0.1	0.1	0.99
RBM5	0.1	0.1	0.99
CYSTM1	0.1	0.1	0.99
BEX5	0.1	0.1	0.99
CCDC85C	0.1	0.1	0.99
C20orf173	0.1	0.1	0.99
C2CD4A	0.1	0.1	0.99
SFXN3	0.058	0.1	0.99
TNKS	0.1	0.1	0.99
TFCP2	0.1	0.1	0.99
CCHCR1	0.1	0.1	0.99
RRAD	0.1	0.1	0.99
STMND1	0.1	0.1	0.99
ST6GAL2	0.1	0.1	0.99
REPS2	0.1	0.1	0.99
SPDYE4	0.1	0.1	0.99
MAGED4	0.1	0.1	0.99
TTC5	0.1	0.1	0.99
ZNF816	0.059	0.1	0.99
RBM47	0.1	0.1	0.99
CUL5	0.1	0.1	0.99
CSNK2A1	0.1	0.1	0.99
IL12RB1	0.1	0.1	0.99
LRRC19	0.1	0.1	0.99
TMEM71	0.1	0.1	0.99
LOC388849	0.1	0.1	0.99
TIMP3	0.1	0.1	0.99
SLFN12L	0.1	0.1	0.99
MROH7	0.1	0.1	0.99
ZNF419	0.1	0.1	0.99
FUCA2	0.1	0.1	0.99
SEMA4A	0.1	0.1	0.99
HHATL	0.1	0.1	0.99
C4orf51	0.1	0.1	0.99
EGLN1	0.1	0.1	0.99
URI1	0.1	0.1	0.99
LIPI	0.1	0.1	0.99
ADAM19	0.1	0.1	0.99
MAP1LC3B	0.1	0.1	0.99
ZNF677	0.1	0.1	0.99
PRRC2B	0.1	0.1	0.99
UNC80	0.1	0.1	0.99
TRIM58	0.1	0.1	0.99
IL11RA	0.059	0.1	0.99
PLEKHA6	0.1	0.1	0.99
PPP2R2C	0.1	0.1	0.99
GOLGA4	0.1	0.1	0.99
VIT	0.11	0.1	0.99
ARHGEF12	0.11	0.11	0.99
PHLDB3	0.11	0.11	0.99
MOSPD2	0.11	0.11	0.99
NDUFS2	0.11	0.11	0.99
RPS6KA4	0.11	0.11	0.99
MID2	0.11	0.11	0.99
TBX19	0.11	0.11	0.99
PPP1R2	0.11	0.11	0.99
ADAMTS18	0.11	0.11	0.99
PPCS	0.11	0.11	0.99
KRTAP3-2	0.11	0.11	0.99
TRPM5	0.11	0.11	0.99
ZBTB21	0.11	0.11	0.99
AK1	0.11	0.11	0.99
KIAA1731	0.11	0.11	0.99
[truncated: 16,745 more rows]
