# Supplementary material for: Maintenance of neuronal TDP-43 expression requires axonal lysosome transport
Source: bioRxiv. 2025 Jun 30:2024.09.30.615241. Originally published 2024 Oct 1. Preprint. [Version 2] doi: 10.1101/2024.09.30.615241 (PMC11722429; doi:10.1101/2024.09.30.615241)
Supplement: Supplement 5 [file media-5.txt]

target	score	p-value	fdr
TARDBP	2.3e-05	2.2e-05	0.42
ZNF84	0.00012	0.00011	0.85
FBXL14	0.00016	0.00017	0.85
RBM33	0.00021	0.00022	0.85
RPL36A	0.00026	0.00026	0.85
RNF144A	0.00014	0.00027	0.85
PIGY	0.00035	0.00035	0.88
ZNF236	0.0004	0.0004	0.88
DDX51	0.00045	0.00045	0.88
EIF4E	0.00049	0.00049	0.88
EIF3C	0.00054	0.00054	0.88
TOM1L1	0.00059	0.00059	0.88
CPSF3L	0.00063	0.00064	0.88
SRP68	0.00068	0.00068	0.88
CIRH1A	0.00073	0.00072	0.88
C16orf52	0.00077	0.00077	0.88
MRM1	0.00082	0.00081	0.88
DIMT1	0.00087	0.00086	0.88
TBRG4	0.00091	0.00091	0.88
WBSCR22	0.001	0.00099	0.88
EIF3I	0.0011	0.001	0.88
ABHD15	0.0011	0.0011	0.88
SRP54	0.0012	0.0012	0.88
ATP8B2	0.00061	0.0012	0.88
POP1	0.0012	0.0012	0.88
RIOK1	0.0013	0.0013	0.88
EIF6	0.0013	0.0013	0.88
LSG1	0.0014	0.0014	0.88
IMPA2	0.0014	0.0014	0.88
RPLP2	0.0015	0.0015	0.88
ASB3	0.0015	0.0015	0.88
TAF1	0.0016	0.0015	0.88
RPS15	0.0016	0.0016	0.88
H2AFB1	0.0017	0.0016	0.88
GNL3L	0.0017	0.0017	0.88
FAU	0.0018	0.0017	0.88
MFSD7	0.0019	0.0018	0.88
EMG1	0.0019	0.0019	0.88
STK24	0.002	0.002	0.88
DHX15	0.002	0.002	0.88
PAM16	0.0021	0.0021	0.88
AAMP	0.0021	0.0021	0.88
FCGRT	0.0022	0.0022	0.88
RRP12	0.0022	0.0022	0.88
PARP12	0.0023	0.0022	0.88
ZNF341	0.0012	0.0023	0.88
EIF5B	0.0023	0.0023	0.88
NOM1	0.0024	0.0023	0.88
DHX37	0.0024	0.0024	0.88
LMBR1L	0.0025	0.0024	0.88
RRP9	0.0025	0.0025	0.88
LPIN1	0.0026	0.0025	0.88
KRI1	0.0026	0.0026	0.88
RPS2	0.0026	0.0026	0.88
CCDC59	0.0027	0.0027	0.88
GAR1	0.0027	0.0027	0.88
DDX21	0.0028	0.0027	0.88
RPS12	0.0028	0.0028	0.88
ZGPAT	0.0029	0.0028	0.88
EIF4G1	0.0029	0.0029	0.88
ABT1	0.003	0.0029	0.88
TRMT112	0.003	0.003	0.88
M1AP	0.0031	0.003	0.88
NOC3L	0.0031	0.0031	0.88
RRP7A	0.0033	0.0032	0.88
TNRC6A	0.0033	0.0032	0.88
SURF6	0.0034	0.0033	0.88
SIRT7	0.0034	0.0034	0.88
CHADL	0.0034	0.0034	0.88
CSNK1A1	0.0035	0.0034	0.88
TSR2	0.0035	0.0035	0.88
DDX55	0.0036	0.0035	0.88
WDR12	0.0036	0.0036	0.88
RPL11	0.0037	0.0036	0.88
MYL5	0.0037	0.0036	0.88
HARS	0.0038	0.0037	0.88
RIOK2	0.0038	0.0037	0.88
ABCF1	0.0019	0.0038	0.88
WDR46	0.0039	0.0038	0.88
SRP72	0.004	0.0039	0.88
POLR1E	0.004	0.0039	0.88
NHSL2	0.0041	0.004	0.88
EIF2B2	0.0041	0.004	0.88
DLG5	0.0041	0.0041	0.88
4-Mar	0.0042	0.0041	0.88
NOB1	0.0043	0.0042	0.88
URB1	0.0043	0.0043	0.88
RCL1	0.0044	0.0043	0.88
C1orf106	0.0022	0.0043	0.88
EIF2B4	0.0044	0.0043	0.88
MYBBP1A	0.0045	0.0044	0.88
RRP8	0.0045	0.0044	0.88
NOP58	0.0046	0.0045	0.88
UTP23	0.0046	0.0045	0.88
CTR9	0.0047	0.0046	0.88
POP4	0.0048	0.0047	0.88
ZNF559	0.0048	0.0047	0.88
C9orf114	0.0049	0.0048	0.88
EIF2B5	0.0049	0.0048	0.88
EIF3L	0.0049	0.0049	0.88
WDR3	0.005	0.0049	0.88
YTHDC1	0.005	0.005	0.88
RRP1	0.0051	0.005	0.88
NOL6	0.0051	0.0051	0.88
NR2F2	0.0052	0.0051	0.88
KARS	0.0052	0.0051	0.88
TAF5	0.0053	0.0052	0.88
EIF3H	0.0053	0.0052	0.88
WEE1	0.0054	0.0053	0.88
VARS	0.0054	0.0054	0.88
MTOR	0.0054	0.0054	0.88
WDR55	0.0055	0.0054	0.88
TMCC3	0.0056	0.0055	0.88
EIF3B	0.0056	0.0056	0.88
DFFA	0.0056	0.0056	0.88
RPP38	0.0057	0.0056	0.88
CLIP2	0.0057	0.0057	0.88
HSPA9	0.0058	0.0057	0.88
HIF1AN	0.0058	0.0058	0.88
USP36	0.0059	0.0058	0.88
NELFCD	0.0059	0.0059	0.88
PHB	0.006	0.0059	0.88
PSMG4	0.006	0.006	0.88
EIF2B3	0.0061	0.006	0.88
ZNF784	0.0061	0.0061	0.88
NVL	0.0062	0.0061	0.88
KIAA1804	0.0062	0.0062	0.88
ZCCHC9	0.0063	0.0062	0.88
RPS25	0.0063	0.0063	0.88
FARSB	0.0064	0.0063	0.88
C12orf45	0.0064	0.0064	0.88
SRPR	0.0065	0.0064	0.88
STK11	0.0033	0.0064	0.88
RARA	0.0033	0.0065	0.88
SRFBP1	0.0065	0.0065	0.88
RPL5	0.0066	0.0065	0.88
AP2A1	0.0066	0.0066	0.88
GLO1	0.0067	0.0066	0.88
SYNCRIP	0.0067	0.0067	0.88
HMX3	0.0068	0.0067	0.88
C1orf131	0.0068	0.0068	0.88
UTP20	0.0069	0.0068	0.88
AARS	0.0069	0.0069	0.88
FCF1	0.007	0.0069	0.88
TARS	0.007	0.007	0.88
RPP40	0.0071	0.007	0.88
DDX54	0.0036	0.007	0.88
EIF3D	0.0071	0.0071	0.88
TAF8	0.0071	0.0071	0.88
ZNRD1	0.0072	0.0071	0.88
DHX33	0.0072	0.0072	0.88
PAF1	0.0073	0.0072	0.88
UTP6	0.0073	0.0073	0.88
FARSA	0.0074	0.0073	0.88
SOX3	0.0074	0.0074	0.88
NCL	0.0038	0.0074	0.88
EIF4A1	0.0075	0.0074	0.88
NGDN	0.0075	0.0075	0.88
FOXO1	0.0076	0.0075	0.88
SLC25A42	0.0076	0.0075	0.88
EIF5A	0.0077	0.0076	0.88
KRR1	0.0077	0.0076	0.88
NELFA	0.0078	0.0077	0.89
SMIM8	0.0078	0.0077	0.89
RRS1	0.0079	0.0078	0.89
MAGEE1	0.0079	0.0079	0.89
EIF3J	0.008	0.0079	0.89
RPLP0	0.008	0.008	0.89
REM2	0.0081	0.008	0.89
EXOC3L4	0.0081	0.0081	0.89
DDX39B	0.0082	0.0081	0.89
LAS1L	0.0082	0.0082	0.89
FCN2	0.0083	0.0082	0.89
SUMO1	0.0083	0.0083	0.89
TBC1D1	0.0084	0.0083	0.89
NOP16	0.0085	0.0084	0.89
NKX6-1	0.0085	0.0085	0.89
NOMO1	0.0086	0.0085	0.89
SLC35C1	0.0086	0.0086	0.89
CHEK1	0.0086	0.0086	0.89
NPLOC4	0.0087	0.0087	0.89
RPLP1	0.0087	0.0087	0.89
DDX52	0.0088	0.0088	0.89
MAX	0.0088	0.0088	0.89
RPF2	0.0089	0.0088	0.89
RPS4X	0.0089	0.0089	0.89
ZNF143	0.009	0.0089	0.89
CENPP	0.009	0.009	0.89
EFHB	0.0091	0.009	0.89
HIPK1	0.0091	0.0091	0.89
CEBPZ	0.0092	0.0091	0.89
URB2	0.0092	0.0092	0.89
PGF	0.0093	0.0092	0.89
TMEM117	0.0094	0.0093	0.89
SRP19	0.0094	0.0093	0.89
MPHOSPH10	0.0094	0.0094	0.89
HSPB11	0.0095	0.0094	0.89
RPS29	0.0049	0.0094	0.89
TRMT44	0.0095	0.0095	0.89
EBNA1BP2	0.0096	0.0095	0.89
ISG20L2	0.0096	0.0096	0.89
DDX27	0.0097	0.0096	0.89
POP5	0.0097	0.0097	0.89
RPAP3	0.0098	0.0097	0.89
BYSL	0.0098	0.0098	0.89
SIAH1	0.0099	0.0098	0.89
NOL8	0.0099	0.0099	0.89
ALYREF	0.01	0.0099	0.89
SLC22A13	0.01	0.01	0.89
DKC1	0.01	0.01	0.89
DDX49	0.01	0.01	0.89
IMP4	0.01	0.01	0.89
ZNHIT6	0.01	0.01	0.89
DPH2	0.01	0.01	0.9
BMS1	0.01	0.01	0.9
NOP56	0.01	0.01	0.9
OSTC	0.01	0.01	0.9
RPS15A	0.011	0.01	0.9
WDR36	0.011	0.011	0.9
EPRS	0.011	0.011	0.9
RHBG	0.011	0.011	0.9
RPS27A	0.011	0.011	0.9
TBL3	0.011	0.011	0.9
RBM28	0.011	0.011	0.9
UTP18	0.011	0.011	0.9
PPRC1	0.011	0.011	0.9
RPS10-NUDT3	0.011	0.011	0.9
CBLL1	0.011	0.011	0.9
TMEM189-UBE2V1	0.011	0.011	0.9
NOL10	0.011	0.011	0.9
TRERF1	0.011	0.011	0.9
BRF1	0.011	0.011	0.9
PPAN-P2RY11	0.011	0.011	0.9
PGM1	0.011	0.011	0.9
CENPJ	0.011	0.011	0.9
PRDM14	0.011	0.011	0.9
CHTF8	0.012	0.011	0.9
UGT8	0.012	0.012	0.9
MRTO4	0.012	0.012	0.9
RPS19BP1	0.012	0.012	0.9
MPHOSPH6	0.012	0.012	0.9
RPS3A	0.012	0.012	0.9
BEX2	0.012	0.012	0.9
SIGLEC9	0.012	0.012	0.9
DDX10	0.012	0.012	0.9
EIF3A	0.012	0.012	0.9
UBAP1	0.012	0.012	0.9
RMI2	0.012	0.012	0.9
PHF10	0.012	0.012	0.9
RPL37A	0.012	0.012	0.9
HNRNPL	0.0063	0.012	0.9
GNB1L	0.012	0.012	0.9
SLC9A8	0.012	0.012	0.9
WDR74	0.0064	0.012	0.9
HERC1	0.012	0.012	0.9
EPS15L1	0.012	0.012	0.9
DCAF13	0.013	0.012	0.91
SSRP1	0.013	0.012	0.91
RPS17	0.013	0.013	0.91
E4F1	0.013	0.013	0.91
VPRBP	0.013	0.013	0.91
TMOD1	0.013	0.013	0.91
NOP14	0.013	0.013	0.91
CDC73	0.013	0.013	0.91
CCDC86	0.013	0.013	0.91
RPS20	0.013	0.013	0.91
PPP1R15B	0.013	0.013	0.91
PHF3	0.013	0.013	0.91
NUFIP1	0.013	0.013	0.91
EIF3K	0.013	0.013	0.91
NIP7	0.013	0.013	0.91
RPS21	0.013	0.013	0.91
GNPAT	0.013	0.013	0.91
REC8	0.013	0.013	0.91
PMPCA	0.013	0.013	0.91
SAMM50	0.013	0.013	0.91
TXNDC12	0.014	0.013	0.91
FAM203B	0.014	0.013	0.91
AATF	0.014	0.014	0.91
ILF2	0.014	0.014	0.91
TMA16	0.014	0.014	0.91
PPAN	0.014	0.014	0.91
PLA2G12B	0.014	0.014	0.91
TPP2	0.014	0.014	0.91
RPS9	0.014	0.014	0.91
SOCS5	0.014	0.014	0.91
HCN2	0.014	0.014	0.91
CFD	0.014	0.014	0.91
EMD	0.014	0.014	0.91
NLE1	0.014	0.014	0.91
OSBPL2	0.014	0.014	0.91
GNL3	0.014	0.014	0.91
CHRNA4	0.014	0.014	0.91
WBSCR27	0.014	0.014	0.91
RPL3	0.014	0.014	0.91
NTM	0.014	0.014	0.91
CD63	0.015	0.014	0.91
RPL24	0.015	0.014	0.91
LAMA3	0.015	0.014	0.91
RPSA	0.015	0.015	0.91
RPS24	0.015	0.015	0.91
TP63	0.015	0.015	0.91
POLE4	0.015	0.015	0.91
DDX24	0.015	0.015	0.91
SH3BP2	0.0078	0.015	0.91
EIF3E	0.015	0.015	0.91
DARS	0.015	0.015	0.91
CD3EAP	0.015	0.015	0.91
THOC2	0.015	0.015	0.91
GRPEL1	0.015	0.015	0.91
KIAA0232	0.015	0.015	0.91
POLR3E	0.015	0.015	0.91
SAMD4A	0.015	0.015	0.91
ZFP1	0.015	0.015	0.91
C1QC	0.015	0.015	0.91
C8orf86	0.015	0.015	0.91
RPS28	0.016	0.015	0.91
LCMT1	0.016	0.015	0.91
ELMO2	0.016	0.016	0.91
PRELID1	0.016	0.016	0.91
TRIM59	0.016	0.016	0.91
SH2D7	0.016	0.016	0.91
SCAMP4	0.016	0.016	0.91
SLC35A4	0.016	0.016	0.91
SDAD1	0.016	0.016	0.91
TAF12	0.016	0.016	0.91
RPS14	0.016	0.016	0.91
NPNT	0.016	0.016	0.91
XRCC6	0.016	0.016	0.91
RSL1D1	0.0085	0.016	0.91
DIEXF	0.016	0.016	0.91
MDN1	0.016	0.016	0.91
CAMTA1	0.016	0.016	0.91
TMEM89	0.016	0.016	0.91
DDX47	0.016	0.016	0.91
NOL7	0.016	0.016	0.91
C15orf32	0.016	0.016	0.91
HSPE1-MOB4	0.017	0.016	0.91
MCEE	0.017	0.017	0.91
UTP11L	0.017	0.017	0.91
VAMP7	0.017	0.017	0.91
KAT2A	0.017	0.017	0.91
POLR3D	0.017	0.017	0.91
PHF20L1	0.017	0.017	0.91
KIF18B	0.017	0.017	0.91
RBBP6	0.017	0.017	0.91
RNF31	0.017	0.017	0.91
PDXP	0.017	0.017	0.91
VCP	0.017	0.017	0.91
NACA	0.017	0.017	0.91
PPP1R3D	0.017	0.017	0.91
MKLN1	0.017	0.017	0.91
RPS19	0.017	0.017	0.91
GLTSCR2	0.017	0.017	0.91
C4orf22	0.017	0.017	0.91
NDUFS7	0.017	0.017	0.91
TMPRSS11F	0.017	0.017	0.91
HSPA5	0.018	0.018	0.91
FYB	0.0093	0.018	0.91
RRP36	0.018	0.018	0.91
TIMP1	0.0093	0.018	0.91
SLC7A4	0.018	0.018	0.91
MROH8	0.018	0.018	0.91
ZC3H3	0.018	0.018	0.91
AKIRIN2	0.018	0.018	0.91
FAM101A	0.018	0.018	0.91
THOC1	0.018	0.018	0.91
THOC7	0.018	0.018	0.91
SCARB1	0.018	0.018	0.91
PPP1R18	0.0096	0.018	0.91
FAM178B	0.018	0.018	0.91
DNAJC5	0.018	0.018	0.91
NARS	0.018	0.018	0.91
TIFA	0.018	0.018	0.91
FUNDC2	0.018	0.018	0.91
MPL	0.018	0.018	0.91
PARP3	0.018	0.018	0.91
XPO4	0.019	0.019	0.91
RPP14	0.019	0.019	0.91
TIMM44	0.019	0.019	0.91
PORCN	0.0098	0.019	0.91
PWP1	0.019	0.019	0.91
ANKS1A	0.019	0.019	0.91
DDX56	0.019	0.019	0.91
STX3	0.019	0.019	0.91
TIMM23B	0.019	0.019	0.91
FBL	0.019	0.019	0.91
UVSSA	0.019	0.019	0.91
UBE2E1	0.019	0.019	0.91
ZC3H13	0.019	0.019	0.91
TPM4	0.01	0.019	0.91
BHMT	0.019	0.019	0.91
EIF2S3	0.019	0.019	0.91
AKAP11	0.019	0.019	0.91
PINK1	0.019	0.019	0.91
TAF2	0.019	0.019	0.91
QARS	0.019	0.019	0.92
FAF2	0.019	0.019	0.92
MTMR1	0.02	0.02	0.92
TPR	0.02	0.02	0.92
TNPO3	0.02	0.02	0.92
POLR2L	0.02	0.02	0.92
GTF3C1	0.02	0.02	0.92
KIAA1598	0.02	0.02	0.92
EIF2B1	0.02	0.02	0.92
ZNF622	0.02	0.02	0.92
MBIP	0.02	0.02	0.92
GNG10	0.02	0.02	0.92
PAX1	0.02	0.02	0.92
PNO1	0.02	0.02	0.92
NOL9	0.02	0.02	0.92
FAM120A	0.02	0.02	0.92
CLEC2L	0.02	0.02	0.92
SNAPIN	0.02	0.02	0.92
GPM6A	0.011	0.02	0.92
ASPH	0.02	0.02	0.92
C12orf52	0.021	0.02	0.92
RPS26	0.021	0.021	0.92
PLEKHM1	0.021	0.021	0.92
NXNL2	0.021	0.021	0.92
EIF3M	0.021	0.021	0.92
LLGL1	0.021	0.021	0.92
ANKRD9	0.021	0.021	0.92
INTS8	0.021	0.021	0.92
DAZAP1	0.021	0.021	0.92
GARS	0.021	0.021	0.92
THUMPD1	0.021	0.021	0.92
FAT2	0.021	0.021	0.92
FKBP10	0.021	0.021	0.92
GMPS	0.021	0.021	0.92
PHB2	0.021	0.021	0.92
RPF1	0.021	0.021	0.92
SELO	0.021	0.021	0.92
RPP30	0.021	0.021	0.92
ADRA2C	0.021	0.021	0.92
BCL3	0.021	0.021	0.92
GAMT	0.022	0.022	0.92
CUL2	0.022	0.022	0.92
DNM2	0.022	0.022	0.92
RRNAD1	0.022	0.022	0.92
NMD3	0.022	0.022	0.93
TVP23B	0.022	0.022	0.93
LARS	0.022	0.022	0.93
PLAC9	0.022	0.022	0.93
GOLT1B	0.022	0.022	0.93
SMARCA1	0.022	0.022	0.93
SNRNP48	0.022	0.022	0.93
LY75-CD302	0.022	0.022	0.93
TBC1D9B	0.022	0.022	0.93
PDZD2	0.022	0.022	0.93
ST5	0.022	0.022	0.93
HFM1	0.023	0.023	0.93
NPSR1	0.023	0.023	0.93
RIPK2	0.023	0.023	0.93
INTS12	0.023	0.023	0.93
RPS27	0.023	0.023	0.93
C17orf62	0.023	0.023	0.93
ARHGDIG	0.023	0.023	0.93
DUSP1	0.023	0.023	0.93
GLB1	0.023	0.023	0.93
ATR	0.023	0.023	0.93
PANK2	0.023	0.023	0.93
POU5F1B	0.023	0.023	0.93
POGLUT1	0.023	0.023	0.93
C15orf57	0.023	0.023	0.93
TNFSF10	0.023	0.023	0.93
PTGR2	0.023	0.023	0.93
ST14	0.023	0.023	0.93
MTG2	0.024	0.023	0.93
GFOD2	0.024	0.023	0.93
ZNF275	0.024	0.024	0.93
DNAJC11	0.024	0.024	0.93
GRIK5	0.024	0.024	0.93
SUDS3	0.024	0.024	0.93
ERICH2	0.024	0.024	0.93
UBA52	0.013	0.024	0.93
ZC3H7A	0.024	0.024	0.93
YWHAQ	0.024	0.024	0.93
NBPF9	0.024	0.024	0.93
MIIP	0.024	0.024	0.93
MAF1	0.024	0.024	0.93
C11orf63	0.024	0.024	0.93
TWISTNB	0.024	0.024	0.93
DOCK10	0.024	0.024	0.93
ANAPC5	0.024	0.024	0.93
CD36	0.024	0.024	0.93
KBTBD13	0.024	0.024	0.93
MC4R	0.024	0.024	0.93
TMEM41B	0.025	0.024	0.93
RPS11	0.025	0.024	0.93
RPL27A	0.025	0.025	0.93
TRPM3	0.025	0.025	0.93
BRD1	0.025	0.025	0.93
SEC61G	0.025	0.025	0.93
MPP3	0.025	0.025	0.93
RAD18	0.025	0.025	0.93
AGPAT6	0.025	0.025	0.93
ZNF304	0.025	0.025	0.93
MUC12	0.025	0.025	0.93
ENPP5	0.025	0.025	0.93
ESRP2	0.025	0.025	0.93
CRTAM	0.025	0.025	0.93
ARL8B	0.025	0.025	0.93
SPHK2	0.025	0.025	0.93
SPAG16	0.025	0.025	0.93
CSNK1G3	0.025	0.025	0.93
ZNF628	0.025	0.025	0.93
WDR13	0.025	0.025	0.93
ESYT1	0.026	0.025	0.93
ARIH1	0.026	0.026	0.93
B4GALT3	0.026	0.026	0.93
IL36B	0.026	0.026	0.93
UTP14A	0.026	0.026	0.93
YEATS2	0.026	0.026	0.93
OGFOD1	0.026	0.026	0.93
PEX10	0.014	0.026	0.93
SRSF6	0.014	0.026	0.93
ACAD11	0.026	0.026	0.93
C22orf15	0.026	0.026	0.93
AP4S1	0.026	0.026	0.93
SERPINA1	0.014	0.026	0.93
PRKCDBP	0.026	0.026	0.93
ETNK2	0.026	0.026	0.93
COLEC12	0.026	0.026	0.93
GLRA1	0.026	0.026	0.93
C15orf48	0.026	0.026	0.93
KIAA1211	0.014	0.026	0.93
CORO1C	0.026	0.026	0.93
CXCL9	0.026	0.026	0.93
CDK17	0.026	0.026	0.93
DNAJB13	0.026	0.026	0.93
TMEM243	0.027	0.026	0.93
PRM2	0.027	0.027	0.93
CPSF4	0.027	0.027	0.93
NR4A3	0.027	0.027	0.93
ETF1	0.027	0.027	0.93
IL11	0.027	0.027	0.94
POLR3B	0.027	0.027	0.94
EPS8	0.027	0.027	0.94
GOLGA8B	0.027	0.027	0.94
GDF11	0.027	0.027	0.94
SLC25A39	0.015	0.027	0.94
NRCAM	0.027	0.027	0.94
CYP7B1	0.027	0.027	0.94
NBR1	0.027	0.027	0.94
D2HGDH	0.027	0.027	0.94
CRIPT	0.027	0.027	0.94
FGD5	0.027	0.027	0.94
DDX18	0.028	0.027	0.94
LTV1	0.028	0.028	0.94
TMX2	0.028	0.028	0.94
GNG3	0.028	0.028	0.94
PDZD11	0.028	0.028	0.94
RPL30	0.028	0.028	0.94
PPP1R42	0.028	0.028	0.94
ZNF728	0.028	0.028	0.94
AGPAT4	0.028	0.028	0.94
WDR45	0.028	0.028	0.94
MED22	0.028	0.028	0.94
FTSJ3	0.028	0.028	0.94
SLN	0.028	0.028	0.94
MPV17	0.028	0.028	0.94
QRSL1	0.028	0.028	0.94
IMP3	0.028	0.028	0.94
ITIH5	0.028	0.028	0.94
SOX14	0.028	0.028	0.94
IZUMO4	0.028	0.028	0.94
SLC29A3	0.029	0.028	0.94
KDM1A	0.029	0.029	0.94
PCYOX1L	0.029	0.029	0.94
STAB1	0.029	0.029	0.94
CD83	0.029	0.029	0.94
NUGGC	0.029	0.029	0.94
C11orf85	0.029	0.029	0.94
TMEM138	0.029	0.029	0.94
OCRL	0.029	0.029	0.94
SHPRH	0.029	0.029	0.94
CCND3	0.029	0.029	0.94
NPBWR2	0.029	0.029	0.94
OGT	0.029	0.029	0.94
DENND6B	0.029	0.029	0.94
ZIC4	0.016	0.029	0.94
OR2L5	0.029	0.029	0.94
NUPL1	0.03	0.029	0.94
ITPKC	0.03	0.029	0.94
TNFSF8	0.03	0.03	0.94
SIX5	0.03	0.03	0.94
CCT5	0.03	0.03	0.94
ELP5	0.03	0.03	0.94
C19orf68	0.03	0.03	0.94
OCEL1	0.03	0.03	0.94
TSNARE1	0.03	0.03	0.94
TMEM252	0.03	0.03	0.94
RSAD1	0.03	0.03	0.94
BCL2L13	0.03	0.03	0.94
OR1A1	0.03	0.03	0.94
GTPBP4	0.03	0.03	0.94
SRSF1	0.03	0.03	0.94
ANO6	0.03	0.03	0.94
NUP88	0.03	0.03	0.94
ICA1	0.03	0.03	0.94
LRRC73	0.031	0.03	0.94
C16orf45	0.031	0.03	0.94
RPL10A	0.031	0.031	0.94
SRMS	0.031	0.031	0.94
ZNF415	0.031	0.031	0.94
DRGX	0.031	0.031	0.94
CTNNBIP1	0.031	0.031	0.94
ZFAND2B	0.031	0.031	0.94
PHACTR2	0.031	0.031	0.94
CCNYL1	0.031	0.031	0.94
PCP4L1	0.031	0.031	0.94
EHMT2	0.031	0.031	0.94
DOT1L	0.031	0.031	0.94
GAA	0.031	0.031	0.94
EIF2S2	0.031	0.031	0.94
WNT9B	0.017	0.031	0.94
VPS54	0.031	0.031	0.94
RPL37	0.031	0.031	0.94
RPS6KC1	0.031	0.031	0.94
NRAP	0.017	0.031	0.94
IFIT3	0.031	0.031	0.94
PSME3	0.031	0.031	0.94
ITIH6	0.032	0.031	0.94
UCK1	0.032	0.031	0.94
PTHLH	0.017	0.031	0.94
SSX2IP	0.032	0.032	0.94
CD276	0.032	0.032	0.94
FAM187B	0.032	0.032	0.94
ATOH1	0.032	0.032	0.94
ACTN1	0.032	0.032	0.94
PABPC4	0.032	0.032	0.94
XCL2	0.032	0.032	0.94
LY6H	0.032	0.032	0.94
FOXI1	0.032	0.032	0.94
SFT2D1	0.032	0.032	0.94
ARHGAP12	0.032	0.032	0.94
ONECUT3	0.032	0.032	0.94
GFER	0.032	0.032	0.94
TCP11L1	0.032	0.032	0.94
WDR18	0.032	0.032	0.94
GCGR	0.032	0.032	0.94
HOXD11	0.032	0.032	0.94
DLST	0.033	0.032	0.94
NDUFAF5	0.033	0.033	0.94
SIN3A	0.018	0.033	0.94
PREP	0.033	0.033	0.94
TRAM1L1	0.033	0.033	0.94
TMEM139	0.033	0.033	0.94
EHBP1L1	0.033	0.033	0.94
AQP5	0.033	0.033	0.94
REXO2	0.033	0.033	0.94
CLEC18C	0.033	0.033	0.94
G3BP1	0.033	0.033	0.94
POLR1D	0.018	0.033	0.94
INTS5	0.033	0.033	0.94
GNL2	0.033	0.033	0.94
ZNF670	0.033	0.033	0.94
FAM168A	0.033	0.033	0.94
POU2F2	0.033	0.033	0.94
DGCR8	0.033	0.033	0.94
MMD	0.033	0.033	0.94
PROB1	0.033	0.033	0.94
HYOU1	0.033	0.033	0.94
PPP1R13L	0.018	0.033	0.94
EIF3F	0.033	0.033	0.94
YBX3	0.034	0.033	0.94
SPCS1	0.034	0.034	0.94
PPP2R5D	0.034	0.034	0.94
CD7	0.034	0.034	0.94
SEL1L2	0.034	0.034	0.94
WRAP53	0.034	0.034	0.94
HOXA13	0.034	0.034	0.94
ZNF165	0.034	0.034	0.94
FAM131B	0.034	0.034	0.94
STK31	0.034	0.034	0.94
ABCE1	0.034	0.034	0.94
LILRB5	0.034	0.034	0.94
NRXN2	0.018	0.034	0.94
PPP1R27	0.034	0.034	0.94
ARFGAP3	0.034	0.034	0.94
ARMC2	0.034	0.034	0.94
PTPRQ	0.034	0.034	0.94
CASK	0.034	0.034	0.94
FAM83H	0.034	0.034	0.94
PTGES3	0.035	0.034	0.94
EML3	0.035	0.035	0.94
CHCHD4	0.035	0.035	0.94
QTRTD1	0.035	0.035	0.94
KCNV2	0.035	0.035	0.94
DNAJC24	0.035	0.035	0.94
CDK9	0.035	0.035	0.94
CHD6	0.035	0.035	0.94
AMBP	0.035	0.035	0.94
PEX3	0.035	0.035	0.94
EN2	0.035	0.035	0.94
SP140L	0.035	0.035	0.94
ESD	0.035	0.035	0.94
HAMP	0.035	0.035	0.94
SLC2A6	0.035	0.035	0.94
SEC61B	0.035	0.035	0.94
NSMAF	0.035	0.035	0.94
RPL21	0.035	0.035	0.94
XPO5	0.035	0.035	0.94
PDZD7	0.036	0.035	0.94
OR51A4	0.036	0.035	0.94
ZNF80	0.036	0.036	0.94
TFRC	0.036	0.036	0.94
GBF1	0.036	0.036	0.94
CD1B	0.036	0.036	0.94
OR4M1	0.036	0.036	0.94
EXOSC10	0.036	0.036	0.94
ZMYND11	0.036	0.036	0.94
SYNGR4	0.036	0.036	0.94
PPP1R37	0.036	0.036	0.94
GMFB	0.036	0.036	0.94
ZNF883	0.036	0.036	0.94
SPIDR	0.036	0.036	0.94
RPS8	0.036	0.036	0.94
CENPK	0.036	0.036	0.94
KLHL24	0.036	0.036	0.94
NUP54	0.036	0.036	0.94
EIF5	0.02	0.036	0.94
GYG1	0.037	0.037	0.94
ADCYAP1	0.037	0.037	0.94
RPL35	0.037	0.037	0.94
PDLIM3	0.037	0.037	0.94
PQBP1	0.037	0.037	0.94
UCHL3	0.037	0.037	0.94
ZNF574	0.02	0.037	0.94
EMC1	0.037	0.037	0.94
SETD1A	0.037	0.037	0.94
RARS	0.037	0.037	0.94
SNX22	0.037	0.037	0.94
STRBP	0.037	0.037	0.94
RRN3	0.037	0.037	0.94
GABRQ	0.037	0.037	0.94
EXOSC5	0.037	0.037	0.94
RBM39	0.037	0.037	0.94
GALNT8	0.037	0.037	0.94
LDOC1L	0.037	0.037	0.94
VPS16	0.037	0.037	0.94
TRPM8	0.038	0.037	0.94
ATRNL1	0.038	0.037	0.94
LMNB2	0.038	0.038	0.94
EIF1AX	0.038	0.038	0.94
TRIP4	0.038	0.038	0.94
GABRA3	0.038	0.038	0.94
METTL7B	0.038	0.038	0.94
EEF2	0.02	0.038	0.94
LOC100131094	0.038	0.038	0.94
MED19	0.038	0.038	0.94
AFF1	0.038	0.038	0.94
FOSL1	0.038	0.038	0.94
NOP10	0.038	0.038	0.94
CEP135	0.038	0.038	0.94
NDUFS1	0.038	0.038	0.94
ROGDI	0.038	0.038	0.94
TTLL12	0.038	0.038	0.94
TRMT5	0.038	0.038	0.94
CTNNB1	0.039	0.038	0.94
THRB	0.039	0.038	0.94
KIAA0753	0.039	0.039	0.94
METTL17	0.039	0.039	0.94
MEX3D	0.039	0.039	0.94
OC90	0.039	0.039	0.94
VMA21	0.039	0.039	0.94
SCAF8	0.039	0.039	0.94
PLGRKT	0.039	0.039	0.94
USE1	0.039	0.039	0.94
SHISA3	0.039	0.039	0.94
PIGC	0.039	0.039	0.94
SLC39A7	0.039	0.039	0.94
BTF3	0.039	0.039	0.94
PAPOLA	0.039	0.039	0.94
PAX4	0.039	0.039	0.94
DNM1	0.039	0.039	0.94
BOP1	0.021	0.039	0.94
SERTAD2	0.039	0.039	0.94
PSMC3	0.039	0.039	0.94
ZC3HC1	0.039	0.039	0.94
ANKRD6	0.04	0.039	0.94
MRPL49	0.04	0.039	0.94
PLEKHB1	0.04	0.04	0.94
CASD1	0.04	0.04	0.94
UBE2J1	0.04	0.04	0.94
TMEM101	0.04	0.04	0.94
MAST2	0.04	0.04	0.94
MAK16	0.04	0.04	0.94
CYP46A1	0.04	0.04	0.94
C12orf42	0.04	0.04	0.94
ATG4A	0.04	0.04	0.94
VHLL	0.04	0.04	0.94
MNAT1	0.04	0.04	0.94
SPON1	0.04	0.04	0.94
DRAM1	0.04	0.04	0.94
SPAG11B	0.04	0.04	0.94
SEC61A1	0.022	0.04	0.94
STOX1	0.04	0.04	0.94
NELFB	0.04	0.04	0.94
KLF17	0.04	0.04	0.94
PURG	0.04	0.04	0.94
IGSF21	0.041	0.04	0.94
HMSD	0.041	0.04	0.94
SIAH3	0.041	0.041	0.94
XRN1	0.041	0.041	0.94
EXOSC3	0.041	0.041	0.94
HOXC8	0.041	0.041	0.94
DGKQ	0.022	0.041	0.94
PIGK	0.041	0.041	0.94
CAPNS2	0.041	0.041	0.94
TUBB2A	0.041	0.041	0.94
OSGIN1	0.041	0.041	0.94
EDAR	0.041	0.041	0.94
DBT	0.041	0.041	0.94
COX5A	0.041	0.041	0.94
SLCO1C1	0.041	0.041	0.94
TRAF4	0.041	0.041	0.94
AMDHD1	0.041	0.041	0.94
CCDC42B	0.041	0.041	0.94
KCNIP4	0.041	0.041	0.94
MILR1	0.042	0.041	0.94
BCAS3	0.042	0.041	0.94
ENOPH1	0.042	0.042	0.94
DNAJA4	0.042	0.042	0.94
ARHGAP11A	0.042	0.042	0.94
CALB1	0.042	0.042	0.94
CDR2L	0.042	0.042	0.94
RPN1	0.042	0.042	0.94
HSBP1L1	0.042	0.042	0.94
TWSG1	0.042	0.042	0.94
RAG1	0.042	0.042	0.94
CCR3	0.042	0.042	0.94
CTTNBP2	0.042	0.042	0.94
PTPN1	0.042	0.042	0.94
ANXA13	0.042	0.042	0.94
MATR3	0.042	0.042	0.94
SOCS3	0.042	0.042	0.94
DENND5B	0.042	0.042	0.94
KIAA1456	0.042	0.042	0.94
EPB41L2	0.042	0.042	0.94
EHMT1	0.042	0.042	0.94
SLC5A2	0.023	0.042	0.94
LIAS	0.042	0.042	0.94
TMEM260	0.043	0.042	0.94
ACACA	0.043	0.043	0.94
BTAF1	0.043	0.043	0.94
RPL35A	0.043	0.043	0.94
GAB4	0.043	0.043	0.94
RIOK3	0.043	0.043	0.94
PPIH	0.043	0.043	0.94
RCVRN	0.043	0.043	0.94
ALDH1A1	0.043	0.043	0.94
TRNT1	0.043	0.043	0.94
ATG16L2	0.043	0.043	0.94
MTA2	0.043	0.043	0.94
ANKRD18A	0.043	0.043	0.94
CCDC134	0.043	0.043	0.94
CSNK1E	0.043	0.043	0.94
PDCD7	0.043	0.043	0.94
GAL	0.043	0.043	0.94
FMR1	0.044	0.043	0.94
NMUR1	0.044	0.044	0.94
CCPG1	0.044	0.044	0.94
ASGR2	0.044	0.044	0.94
KIAA1429	0.044	0.044	0.94
TIMM13	0.044	0.044	0.94
OXLD1	0.044	0.044	0.94
ZFHX2	0.024	0.044	0.94
ARHGAP4	0.024	0.044	0.94
OR2A2	0.044	0.044	0.94
DLGAP5	0.044	0.044	0.94
MAD2L1	0.044	0.044	0.94
IL12B	0.044	0.044	0.94
GIPC3	0.044	0.044	0.94
TMEM70	0.044	0.044	0.94
ADD2	0.044	0.044	0.94
TMEM187	0.044	0.044	0.94
SPATA12	0.044	0.044	0.94
PVRL4	0.044	0.044	0.94
ERVMER34-1	0.044	0.044	0.94
CEACAM5	0.045	0.045	0.94
CTNNA2	0.045	0.045	0.94
PIK3CB	0.045	0.045	0.94
NELFE	0.045	0.045	0.94
EIF3G	0.045	0.045	0.94
KIAA1549	0.045	0.045	0.94
FOXG1	0.045	0.045	0.94
FNBP1L	0.045	0.045	0.94
RBP4	0.045	0.045	0.94
STATH	0.045	0.045	0.94
ABCG8	0.045	0.045	0.94
PPP1R32	0.045	0.045	0.94
LGALS7	0.045	0.045	0.94
CD163	0.045	0.045	0.94
DCUN1D3	0.045	0.045	0.94
CUEDC1	0.045	0.045	0.94
DROSHA	0.045	0.045	0.94
ZNF24	0.045	0.045	0.94
PET117	0.046	0.046	0.94
ANAPC1	0.046	0.046	0.94
ABHD10	0.046	0.046	0.94
TACC2	0.025	0.046	0.94
SCN4B	0.046	0.046	0.94
TSPY1	0.046	0.046	0.94
NODAL	0.046	0.046	0.94
KRTAP23-1	0.046	0.046	0.94
METTL3	0.046	0.046	0.94
RAB27B	0.046	0.046	0.94
KIAA1984	0.046	0.046	0.94
ABCB4	0.046	0.046	0.94
ZNF417	0.046	0.046	0.94
HEATR1	0.046	0.046	0.94
SRPRB	0.046	0.046	0.94
ABLIM3	0.046	0.046	0.94
XRN2	0.046	0.046	0.94
ZDHHC16	0.047	0.047	0.94
AKTIP	0.047	0.047	0.94
CHERP	0.047	0.047	0.94
BAG1	0.047	0.047	0.94
SRCIN1	0.047	0.047	0.94
TUBB3	0.025	0.047	0.94
LYG1	0.047	0.047	0.94
CCDC171	0.047	0.047	0.94
KLF3	0.047	0.047	0.94
RSPH1	0.047	0.047	0.94
AAMDC	0.047	0.047	0.94
SUPT4H1	0.047	0.047	0.94
CSF2RA	0.047	0.047	0.94
MNT	0.047	0.047	0.94
COTL1	0.047	0.047	0.94
OBP2A	0.047	0.047	0.94
NAT10	0.047	0.047	0.94
ZNF581	0.047	0.047	0.94
FJX1	0.047	0.047	0.94
RPL38	0.048	0.048	0.94
LGALS3BP	0.048	0.048	0.94
PABPC1	0.048	0.048	0.94
KRT14	0.048	0.048	0.94
CCT3	0.048	0.048	0.94
HTR4	0.048	0.048	0.94
SLC22A24	0.048	0.048	0.94
RGPD6	0.048	0.048	0.94
RAE1	0.048	0.048	0.94
C7orf49	0.048	0.048	0.94
SPATA31D1	0.048	0.048	0.94
BOLA1	0.026	0.048	0.94
RBM17	0.048	0.048	0.94
C1orf168	0.048	0.048	0.94
DIO1	0.048	0.048	0.94
SLC6A12	0.048	0.048	0.94
TMED1	0.048	0.048	0.94
GTF3C2	0.048	0.048	0.94
CTCF	0.049	0.049	0.94
GRIK1	0.049	0.049	0.94
SMIM12	0.049	0.049	0.94
FANK1	0.049	0.049	0.94
ABCA1	0.049	0.049	0.94
FAM132A	0.049	0.049	0.94
LOC100130357	0.049	0.049	0.94
RPS6	0.049	0.049	0.94
HOXB2	0.049	0.049	0.94
FBXW11	0.049	0.049	0.94
FBXO34	0.049	0.049	0.94
TRIM35	0.049	0.049	0.94
SPTAN1	0.049	0.049	0.94
RPL13A	0.027	0.049	0.94
NUP205	0.049	0.049	0.94
C4orf47	0.049	0.049	0.94
ZFP62	0.049	0.05	0.94
HEBP2	0.049	0.05	0.94
CCT8	0.049	0.05	0.94
ACTG2	0.027	0.05	0.94
ATF2	0.05	0.05	0.94
PARD6A	0.05	0.05	0.94
EVI2B	0.05	0.05	0.94
HERC5	0.05	0.05	0.94
GDPGP1	0.05	0.05	0.94
SP100	0.05	0.05	0.94
SSR1	0.05	0.05	0.94
FAM204A	0.05	0.05	0.94
RAD9B	0.05	0.05	0.94
MLXIP	0.05	0.05	0.94
TAX1BP3	0.05	0.05	0.94
R3HCC1	0.027	0.05	0.94
DTWD1	0.05	0.05	0.94
GYPC	0.05	0.05	0.94
MAP4K5	0.05	0.05	0.94
KCNA2	0.028	0.05	0.94
ENTPD6	0.05	0.05	0.94
BCL2L14	0.028	0.051	0.94
KMT2E	0.051	0.051	0.94
RASL11A	0.051	0.051	0.94
CDRT15	0.051	0.051	0.94
CPSF6	0.051	0.051	0.94
SAGE1	0.051	0.051	0.94
RBM7	0.051	0.051	0.94
RYR2	0.051	0.051	0.94
CEP170	0.051	0.051	0.94
KDM2A	0.051	0.051	0.94
PAIP2	0.051	0.051	0.94
ATP12A	0.051	0.051	0.94
SH3KBP1	0.051	0.051	0.94
SMIM17	0.051	0.051	0.94
C8orf46	0.051	0.051	0.94
C14orf132	0.051	0.051	0.94
FNDC3A	0.028	0.051	0.94
C7orf25	0.051	0.051	0.94
OSER1	0.051	0.051	0.94
BCCIP	0.051	0.052	0.94
PTF1A	0.052	0.052	0.94
EMR2	0.028	0.052	0.94
SRPK3	0.052	0.052	0.94
HIST4H4	0.052	0.052	0.94
RPL7	0.052	0.052	0.94
KIAA1377	0.052	0.052	0.94
INTS10	0.052	0.052	0.94
C1QTNF1	0.052	0.052	0.94
SNX32	0.052	0.052	0.94
SNX14	0.052	0.052	0.94
CDK3	0.052	0.052	0.94
ABHD3	0.052	0.052	0.94
EFEMP1	0.052	0.052	0.94
EIF5AL1	0.052	0.052	0.94
ZNF385C	0.052	0.052	0.94
SMYD3	0.052	0.052	0.94
HOMER2	0.052	0.052	0.94
GEM	0.029	0.052	0.94
RPL12	0.052	0.052	0.94
TTI1	0.052	0.052	0.94
GPRIN2	0.052	0.052	0.94
GNGT1	0.052	0.053	0.94
PCDP1	0.053	0.053	0.94
PLOD3	0.053	0.053	0.94
SUZ12	0.053	0.053	0.94
ATXN3L	0.053	0.053	0.94
OR9G9	0.053	0.053	0.94
POLR1A	0.053	0.053	0.94
TLL1	0.053	0.053	0.94
KCNAB1	0.053	0.053	0.94
UGT3A2	0.053	0.053	0.94
RABGAP1	0.053	0.053	0.94
SHCBP1	0.053	0.053	0.94
STK25	0.053	0.053	0.94
PTRHD1	0.053	0.053	0.94
PGK1	0.053	0.053	0.94
ACAD8	0.053	0.053	0.94
GYLTL1B	0.053	0.053	0.94
CAV1	0.029	0.053	0.94
SGPL1	0.053	0.053	0.94
AASDHPPT	0.053	0.053	0.94
INO80	0.053	0.054	0.94
TP53INP1	0.054	0.054	0.94
OR2G6	0.054	0.054	0.94
HEATR2	0.054	0.054	0.94
CETN2	0.029	0.054	0.94
KBTBD4	0.054	0.054	0.94
GJC1	0.054	0.054	0.94
AKR1B10	0.054	0.054	0.94
GPR75-ASB3	0.054	0.054	0.94
NCSTN	0.054	0.054	0.94
PDGFRB	0.054	0.054	0.94
CAGE1	0.054	0.054	0.94
HK1	0.03	0.054	0.94
RPL23	0.054	0.054	0.94
PAQR9	0.054	0.054	0.94
NACAD	0.054	0.054	0.94
UFD1L	0.054	0.054	0.94
DHRS7B	0.054	0.054	0.94
POLR3K	0.054	0.054	0.94
MBD5	0.054	0.054	0.94
PDE4A	0.03	0.054	0.94
CSTF3	0.054	0.054	0.94
AHCYL1	0.03	0.055	0.94
NUDT2	0.055	0.055	0.94
CDC14A	0.055	0.055	0.94
GPR160	0.055	0.055	0.94
ARL1	0.055	0.055	0.94
LRSAM1	0.055	0.055	0.94
YY1	0.055	0.055	0.94
DEFB124	0.055	0.055	0.94
TRUB1	0.055	0.055	0.94
BIVM	0.03	0.055	0.94
PCDHB13	0.055	0.055	0.94
BANK1	0.055	0.055	0.94
NOTCH3	0.055	0.055	0.94
RPS18	0.055	0.055	0.94
IFI6	0.03	0.055	0.94
ZNF77	0.055	0.055	0.94
RABL2B	0.055	0.055	0.94
ZDHHC11B	0.055	0.055	0.94
IGSF9	0.055	0.055	0.94
CTC1	0.055	0.055	0.94
TTLL5	0.055	0.055	0.94
GADL1	0.055	0.055	0.94
ZNF540	0.03	0.055	0.94
MCTP1	0.055	0.055	0.94
LOC729020	0.055	0.055	0.94
PIWIL1	0.056	0.055	0.94
CDC25C	0.056	0.056	0.94
PIGA	0.056	0.056	0.94
TCOF1	0.056	0.056	0.94
GON4L	0.03	0.056	0.94
SPATA31E1	0.056	0.056	0.94
E2F7	0.056	0.056	0.94
TMEM231	0.056	0.056	0.94
TNIP1	0.031	0.056	0.94
ZNRF2	0.056	0.056	0.94
C5orf64	0.056	0.056	0.95
FAM160B2	0.056	0.056	0.95
WDR61	0.056	0.056	0.95
SP2	0.056	0.056	0.95
TGFBR3L	0.056	0.056	0.95
GOT1	0.056	0.056	0.95
ABTB1	0.056	0.056	0.95
BAIAP3	0.056	0.056	0.95
HBG2	0.056	0.056	0.95
RAB43	0.057	0.057	0.95
NKD1	0.057	0.057	0.95
ZSCAN21	0.057	0.057	0.95
PTMS	0.057	0.057	0.95
SERPINB3	0.057	0.057	0.95
PTPN6	0.057	0.057	0.95
PCSK5	0.057	0.057	0.95
JAG1	0.057	0.057	0.95
CYP2A7	0.057	0.057	0.95
NMRK1	0.057	0.057	0.95
SLC30A8	0.057	0.057	0.95
RHEB	0.057	0.057	0.95
TRIOBP	0.031	0.057	0.95
SCRN2	0.057	0.057	0.95
MYL12B	0.057	0.057	0.95
ZNF519	0.057	0.057	0.95
KLRG1	0.057	0.057	0.95
ARHGEF9	0.057	0.057	0.95
FAM205A	0.057	0.057	0.95
HGF	0.057	0.057	0.95
LRRC30	0.058	0.058	0.95
SRSF7	0.058	0.058	0.95
RSC1A1	0.058	0.058	0.95
INVS	0.058	0.058	0.95
MYRIP	0.058	0.058	0.95
SCGB1C1	0.058	0.058	0.95
BNIP3	0.058	0.058	0.95
CHST11	0.058	0.058	0.95
RNF10	0.058	0.058	0.95
LOC646862	0.058	0.058	0.95
TPM2	0.058	0.058	0.95
CMBL	0.058	0.058	0.95
VIMP	0.058	0.058	0.95
IRF4	0.032	0.058	0.95
ZDHHC2	0.058	0.058	0.95
RBM12	0.058	0.058	0.95
PTPRH	0.058	0.058	0.95
CALY	0.032	0.058	0.95
TRAPPC2L	0.058	0.058	0.95
XPO7	0.058	0.058	0.95
MPPED1	0.058	0.058	0.95
SPOCK3	0.059	0.058	0.95
FAM185A	0.059	0.059	0.95
MIEF1	0.059	0.059	0.95
MMP19	0.059	0.059	0.95
SPPL2C	0.059	0.059	0.95
SLIT1	0.059	0.059	0.95
TCEA1	0.059	0.059	0.95
COL26A1	0.059	0.059	0.95
P2RY12	0.059	0.059	0.95
NKX6-2	0.059	0.059	0.95
RANBP17	0.059	0.059	0.95
KRT34	0.059	0.059	0.95
NTNG2	0.059	0.059	0.95
PARVA	0.059	0.059	0.95
STT3A	0.059	0.059	0.95
SCN4A	0.059	0.059	0.95
TSEN34	0.059	0.059	0.95
C9orf116	0.06	0.06	0.95
FAM117B	0.06	0.06	0.95
NSA2	0.06	0.06	0.95
BBS1	0.06	0.06	0.95
TMIGD2	0.06	0.06	0.95
MAP2K7	0.06	0.06	0.95
TTYH3	0.06	0.06	0.95
ARL2	0.06	0.06	0.95
PDGFD	0.06	0.06	0.95
SELL	0.06	0.06	0.95
C11orf68	0.06	0.06	0.95
7-Mar	0.06	0.06	0.95
ZBTB37	0.06	0.06	0.95
SMCR8	0.06	0.06	0.95
METTL14	0.06	0.061	0.95
CHMP3	0.061	0.061	0.95
NPDC1	0.061	0.061	0.95
NRAS	0.061	0.061	0.95
LOC649330	0.061	0.061	0.95
ERAP1	0.061	0.061	0.95
CHMP5	0.061	0.061	0.95
POU6F2	0.061	0.061	0.95
MRPL23	0.061	0.061	0.95
CTNS	0.061	0.061	0.95
SYS1	0.061	0.061	0.95
LRRC3C	0.061	0.061	0.95
HIST1H4D	0.061	0.061	0.95
RAI1	0.061	0.061	0.95
TUBB4A	0.061	0.061	0.95
KCTD10	0.061	0.061	0.95
QRFP	0.061	0.061	0.95
CPEB1	0.034	0.061	0.95
KIF3B	0.061	0.061	0.95
LOC283710	0.062	0.062	0.95
NAAA	0.062	0.062	0.95
ADSL	0.062	0.062	0.95
LANCL2	0.062	0.062	0.95
C21orf33	0.062	0.062	0.95
SMR3A	0.062	0.062	0.95
ANKRD39	0.062	0.062	0.95
PSMD13	0.062	0.062	0.95
YARS	0.062	0.062	0.95
TOP1	0.062	0.062	0.95
SERPINA4	0.062	0.062	0.95
LOC729159	0.062	0.062	0.95
S1PR5	0.062	0.062	0.95
OSBPL3	0.062	0.062	0.95
ZNF683	0.062	0.062	0.95
MCAT	0.062	0.062	0.95
MED14	0.062	0.062	0.95
ARL4D	0.062	0.062	0.95
EXOC5	0.062	0.062	0.95
SERPINB10	0.062	0.062	0.95
ZNF705D	0.062	0.063	0.95
MYO7A	0.063	0.063	0.95
HSPA4	0.063	0.063	0.95
NDRG3	0.063	0.063	0.95
IQCC	0.063	0.063	0.95
C19orf12	0.063	0.063	0.95
ZNF654	0.063	0.063	0.95
PPA2	0.063	0.063	0.95
MRPL39	0.063	0.063	0.95
SF3A3	0.063	0.063	0.95
PDCD1LG2	0.063	0.063	0.95
MLYCD	0.063	0.063	0.95
PRSS2	0.063	0.063	0.95
SLC17A9	0.063	0.063	0.95
PPM1D	0.063	0.063	0.95
SHF	0.035	0.064	0.95
RAD21	0.064	0.064	0.95
PABPC3	0.064	0.064	0.95
TGM7	0.035	0.064	0.95
YIF1B	0.064	0.064	0.95
SRRM5	0.064	0.064	0.95
ADCY2	0.064	0.064	0.95
CPSF1	0.064	0.064	0.95
CALCOCO2	0.035	0.064	0.95
PIEZO1	0.064	0.064	0.95
GOT2	0.064	0.064	0.95
PRSS45	0.064	0.064	0.95
NACA2	0.064	0.064	0.95
CCDC170	0.064	0.064	0.95
RPIA	0.064	0.064	0.96
THRA	0.064	0.064	0.96
PIM3	0.064	0.064	0.96
SLC26A5	0.064	0.064	0.96
SDC3	0.064	0.064	0.96
ACTG1	0.064	0.064	0.96
KLHDC4	0.064	0.064	0.96
PPP2R2B	0.036	0.065	0.96
CITED2	0.064	0.065	0.96
ANGPTL1	0.065	0.065	0.96
LUC7L3	0.065	0.065	0.96
CCDC137	0.065	0.065	0.96
SUPT16H	0.065	0.065	0.96
TMEM102	0.065	0.065	0.96
FGFR1	0.065	0.065	0.96
ZNF20	0.036	0.065	0.96
RPL28	0.065	0.065	0.96
SPRR2G	0.065	0.065	0.96
SLC30A9	0.065	0.065	0.96
NONO	0.065	0.065	0.96
ZNF449	0.065	0.065	0.96
EPHB2	0.065	0.065	0.96
MICAL3	0.036	0.065	0.96
FCAR	0.065	0.065	0.96
KPTN	0.065	0.065	0.96
ZNF365	0.065	0.065	0.96
POLR2E	0.036	0.066	0.96
LYRM1	0.065	0.066	0.96
KPNA1	0.036	0.066	0.96
PDE3B	0.066	0.066	0.96
OR52H1	0.066	0.066	0.96
KCNA3	0.066	0.066	0.96
METTL20	0.066	0.066	0.96
LMCD1	0.066	0.066	0.96
KDELR3	0.066	0.066	0.96
TEX29	0.066	0.066	0.96
CCDC68	0.066	0.066	0.96
SETDB2	0.066	0.066	0.96
KCNJ6	0.066	0.066	0.96
NDUFA10	0.066	0.066	0.96
RRAGA	0.066	0.066	0.96
TGFBR1	0.066	0.066	0.96
CELF2	0.066	0.066	0.96
CCT4	0.066	0.067	0.96
TTC38	0.067	0.067	0.96
CLIC4	0.067	0.067	0.96
SLC25A32	0.067	0.067	0.96
NT5C	0.067	0.067	0.96
TAF10	0.067	0.067	0.96
LYPD8	0.067	0.067	0.96
UFL1	0.067	0.067	0.96
NUP43	0.067	0.067	0.96
SYTL4	0.067	0.067	0.96
STARD10	0.067	0.067	0.96
RPL15	0.067	0.067	0.96
UTP3	0.067	0.067	0.96
NMNAT2	0.067	0.067	0.96
DENND1A	0.067	0.067	0.96
GGT7	0.067	0.067	0.96
GJD4	0.067	0.068	0.96
PPP1R12A	0.068	0.068	0.96
OLFM2	0.068	0.068	0.96
TTC26	0.068	0.068	0.96
MGRN1	0.068	0.068	0.96
FARP2	0.068	0.068	0.96
OGG1	0.068	0.068	0.96
EOGT	0.068	0.068	0.96
ARPC1A	0.068	0.068	0.96
COL17A1	0.068	0.068	0.96
WFDC13	0.068	0.068	0.96
DACH1	0.068	0.068	0.96
PSG11	0.068	0.068	0.96
KLHL13	0.068	0.068	0.96
TRIM72	0.068	0.068	0.96
GGCT	0.068	0.068	0.96
IFI35	0.068	0.068	0.96
CORO1A	0.068	0.068	0.96
VNN1	0.038	0.068	0.96
ZNF333	0.068	0.068	0.96
FSCN3	0.069	0.069	0.96
ALKBH2	0.069	0.069	0.96
UGT2A2	0.069	0.069	0.96
CNFN	0.069	0.069	0.96
UPK3BL	0.069	0.069	0.96
ITGA3	0.069	0.069	0.96
COPG1	0.038	0.069	0.96
APOA1	0.069	0.069	0.96
FAM114A2	0.069	0.069	0.96
FOXP1	0.026	0.069	0.96
SPATA25	0.069	0.069	0.96
WDR59	0.069	0.069	0.96
VAMP3	0.069	0.069	0.96
LRRC37B	0.069	0.069	0.96
IL26	0.069	0.069	0.96
ZDHHC17	0.069	0.069	0.96
POLR1C	0.038	0.069	0.96
PIM1	0.069	0.069	0.96
PAX3	0.069	0.07	0.96
BEX1	0.069	0.07	0.96
ZNF281	0.07	0.07	0.96
MPP7	0.07	0.07	0.96
WDR5	0.07	0.07	0.96
NUCB1	0.07	0.07	0.96
ATP6V0E1	0.07	0.07	0.96
USH1C	0.07	0.07	0.96
HDAC1	0.07	0.07	0.96
FAM3A	0.07	0.07	0.96
TASP1	0.07	0.07	0.96
DARS2	0.07	0.07	0.96
C6orf195	0.07	0.07	0.96
TMEM251	0.07	0.07	0.96
ZFYVE1	0.07	0.07	0.96
CDC123	0.07	0.07	0.96
BARX1	0.07	0.07	0.96
FRY	0.071	0.071	0.96
NGRN	0.071	0.071	0.96
HOMER3	0.071	0.071	0.96
MORN1	0.071	0.071	0.96
VWA9	0.071	0.071	0.96
ZNF134	0.071	0.071	0.96
ANPEP	0.039	0.071	0.96
CPSF7	0.071	0.071	0.96
CAMSAP1	0.071	0.071	0.96
CYP26B1	0.039	0.071	0.96
MICU3	0.071	0.071	0.96
C18orf8	0.071	0.071	0.96
ATP13A1	0.071	0.071	0.96
WASF1	0.071	0.071	0.96
BAAT	0.039	0.071	0.96
MGMT	0.071	0.071	0.96
TRMT10C	0.071	0.071	0.96
POU3F4	0.071	0.071	0.96
OPA1	0.072	0.072	0.96
OGDHL	0.072	0.072	0.96
FAM154B	0.072	0.072	0.96
UBE2D4	0.072	0.072	0.96
STX4	0.072	0.072	0.96
CLEC4E	0.072	0.072	0.96
RBP3	0.072	0.072	0.96
SF3B5	0.072	0.072	0.96
CRYZL1	0.072	0.072	0.96
TRIM17	0.072	0.072	0.96
TPK1	0.072	0.072	0.96
ZNF358	0.04	0.072	0.96
INSIG1	0.072	0.072	0.96
KIAA0100	0.072	0.072	0.96
YAP1	0.072	0.072	0.96
CRIP2	0.072	0.073	0.96
LYSMD2	0.073	0.073	0.96
THRAP3	0.073	0.073	0.96
AAAS	0.073	0.073	0.96
HSPA6	0.073	0.073	0.96
AAK1	0.073	0.073	0.96
PRDM16	0.073	0.073	0.96
ZBTB14	0.073	0.073	0.96
DPYSL5	0.073	0.073	0.96
DHX8	0.073	0.073	0.96
TTC19	0.073	0.073	0.96
WNT4	0.073	0.073	0.96
TMEM143	0.073	0.073	0.96
UCK2	0.073	0.073	0.96
FCRL2	0.073	0.073	0.96
NID1	0.073	0.073	0.96
ANXA2R	0.073	0.073	0.96
WBP1	0.073	0.073	0.96
STT3B	0.073	0.073	0.96
IMMT	0.073	0.073	0.96
THBS3	0.041	0.073	0.96
MAP6	0.073	0.073	0.96
FCRL5	0.074	0.074	0.96
MED25	0.074	0.074	0.96
PRKCD	0.074	0.074	0.96
C6orf183	0.074	0.074	0.96
CINP	0.074	0.074	0.96
RNF215	0.074	0.074	0.96
NTN3	0.074	0.074	0.96
CCDC127	0.074	0.074	0.96
PIWIL4	0.074	0.074	0.96
SMO	0.074	0.074	0.96
HGSNAT	0.074	0.074	0.96
PAK1IP1	0.074	0.074	0.96
TECR	0.074	0.074	0.96
SERPINB11	0.074	0.074	0.96
TMEM215	0.074	0.074	0.96
ELF3	0.074	0.074	0.96
C11orf71	0.074	0.074	0.96
DCAF5	0.074	0.074	0.96
OR52B6	0.074	0.074	0.96
OTUB2	0.074	0.075	0.96
PDZD4	0.075	0.075	0.96
DIAPH2	0.075	0.075	0.96
MEP1A	0.075	0.075	0.96
SLC25A16	0.075	0.075	0.96
APOH	0.042	0.075	0.96
ADAMTS20	0.075	0.075	0.96
TSR1	0.042	0.075	0.96
SERPINC1	0.075	0.075	0.96
C2orf73	0.075	0.075	0.96
STK3	0.075	0.075	0.96
IVD	0.075	0.075	0.96
UBR5	0.075	0.075	0.96
HBA2	0.042	0.075	0.96
MSANTD2	0.075	0.075	0.96
AKNAD1	0.075	0.075	0.96
PTGIR	0.075	0.075	0.96
NKX2-2	0.075	0.075	0.96
TARSL2	0.075	0.076	0.96
SH3TC2	0.076	0.076	0.96
GSTA1	0.076	0.076	0.96
THG1L	0.076	0.076	0.96
ISLR2	0.076	0.076	0.96
ZC3H12C	0.076	0.076	0.96
FERMT2	0.076	0.076	0.96
MLLT11	0.076	0.076	0.96
LTBP2	0.076	0.076	0.96
BTBD9	0.076	0.076	0.96
C1orf172	0.076	0.076	0.96
NCF4	0.076	0.076	0.96
FAM102B	0.076	0.076	0.96
IMMP1L	0.076	0.076	0.96
REEP5	0.076	0.076	0.96
BRINP3	0.042	0.076	0.96
STEAP4	0.076	0.076	0.96
SPRR2D	0.076	0.076	0.96
MLPH	0.076	0.076	0.96
PPP3CC	0.076	0.077	0.96
SIT1	0.077	0.077	0.96
HDAC2	0.077	0.077	0.96
PANK1	0.043	0.077	0.96
C19orf70	0.077	0.077	0.96
NUP107	0.077	0.077	0.96
DNTTIP2	0.077	0.077	0.96
SLC6A14	0.077	0.077	0.96
SEC14L3	0.077	0.077	0.96
SUPT20H	0.077	0.077	0.96
AADAT	0.077	0.077	0.96
ECH1	0.077	0.077	0.96
IPO8	0.077	0.077	0.96
MRPL19	0.077	0.077	0.96
PDCD5	0.077	0.077	0.96
MYSM1	0.077	0.077	0.96
ANXA6	0.077	0.077	0.96
POU3F3	0.077	0.077	0.96
CATSPER2	0.077	0.077	0.96
IER2	0.077	0.077	0.96
KPNA7	0.077	0.077	0.96
GPR110	0.077	0.078	0.96
ARHGAP39	0.078	0.078	0.96
ENTPD8	0.078	0.078	0.96
TFPT	0.078	0.078	0.96
TMEM128	0.078	0.078	0.96
SFRP1	0.078	0.078	0.96
ATP6V1A	0.078	0.078	0.96
C6orf201	0.043	0.078	0.96
BRIX1	0.078	0.078	0.96
ENPP3	0.043	0.078	0.96
RPS4Y1	0.078	0.078	0.96
VWA5B2	0.078	0.078	0.96
ANAPC11	0.078	0.078	0.96
UBR7	0.078	0.078	0.96
F8	0.044	0.078	0.96
FDFT1	0.044	0.078	0.96
P4HA3	0.078	0.078	0.96
CCDC36	0.078	0.079	0.96
COPS3	0.078	0.079	0.96
IRF7	0.079	0.079	0.96
EPDR1	0.079	0.079	0.96
MLF1IP	0.079	0.079	0.96
PPP1R11	0.079	0.079	0.96
FBP2	0.079	0.079	0.96
ANKRD45	0.079	0.079	0.96
C7orf76	0.079	0.079	0.96
C17orf51	0.044	0.079	0.96
RDH10	0.079	0.079	0.96
GP1BA	0.079	0.079	0.96
GPR19	0.044	0.079	0.96
ZC3H18	0.079	0.079	0.96
ART4	0.079	0.079	0.96
LDB1	0.044	0.079	0.96
DPY19L2	0.079	0.079	0.96
KCNV1	0.079	0.079	0.96
C10orf35	0.079	0.079	0.96
CLIC1	0.079	0.079	0.96
PPP1CB	0.079	0.079	0.96
FASTKD3	0.079	0.08	0.96
DDX5	0.079	0.08	0.96
EIF2AK4	0.08	0.08	0.96
TNFSF18	0.08	0.08	0.96
ZFYVE28	0.08	0.08	0.96
ERN2	0.08	0.08	0.96
MAD2L1BP	0.08	0.08	0.96
RPP25L	0.08	0.08	0.96
ATF6	0.08	0.08	0.96
HOXA3	0.045	0.08	0.96
ZCCHC11	0.08	0.08	0.96
MTIF3	0.08	0.08	0.96
SRSF11	0.045	0.08	0.96
SDR39U1	0.08	0.08	0.96
SLC25A27	0.08	0.08	0.96
S100A10	0.045	0.08	0.96
FCRLA	0.08	0.08	0.96
NXT1	0.08	0.08	0.96
HSD17B7	0.045	0.08	0.96
CHDH	0.08	0.081	0.96
FAAH	0.08	0.081	0.96
CUTC	0.081	0.081	0.96
TAF5L	0.081	0.081	0.96
NUDCD1	0.081	0.081	0.96
TMEM183B	0.081	0.081	0.96
RGS6	0.081	0.081	0.96
EIF4G3	0.045	0.081	0.96
RNASE2	0.081	0.081	0.96
AMT	0.081	0.081	0.96
MAPKAP1	0.045	0.081	0.96
EFHC2	0.081	0.081	0.96
IRF2BPL	0.081	0.081	0.96
DKKL1	0.081	0.081	0.96
IFI27	0.081	0.081	0.96
PABPC1L	0.081	0.081	0.96
MLLT10	0.081	0.081	0.96
JAM2	0.081	0.081	0.96
ASCL5	0.081	0.081	0.96
WNT16	0.081	0.081	0.96
LEKR1	0.081	0.081	0.96
GSPT1	0.081	0.082	0.96
RFESD	0.082	0.082	0.96
KMT2B	0.046	0.082	0.96
CRY1	0.082	0.082	0.96
LATS2	0.082	0.082	0.96
COQ10B	0.082	0.082	0.96
TCL1A	0.082	0.082	0.96
TRPV1	0.082	0.082	0.96
CADM2	0.082	0.082	0.96
ADSS	0.082	0.082	0.96
KAT7	0.082	0.082	0.96
CD300E	0.082	0.082	0.96
USP46	0.082	0.082	0.96
ZNF117	0.082	0.082	0.96
SLC28A1	0.046	0.082	0.96
PGAP3	0.082	0.082	0.96
HTR1D	0.082	0.082	0.96
CDCA8	0.082	0.082	0.96
PSMD1	0.082	0.082	0.96
ZSCAN5B	0.046	0.082	0.96
TNIP2	0.082	0.082	0.96
PRDX5	0.082	0.083	0.96
XCL1	0.083	0.083	0.96
MAP7D3	0.083	0.083	0.96
ENY2	0.083	0.083	0.96
HPS4	0.083	0.083	0.96
HSPA8	0.083	0.083	0.96
ACTR10	0.083	0.083	0.96
RHOV	0.083	0.083	0.96
CD69	0.083	0.083	0.96
BCKDK	0.083	0.083	0.96
EPSTI1	0.083	0.083	0.96
PCDHA5	0.083	0.083	0.96
SERPINE1	0.083	0.083	0.96
AREL1	0.083	0.083	0.96
C18orf21	0.083	0.083	0.96
PICK1	0.083	0.083	0.96
MRPL3	0.083	0.083	0.96
RAD51AP2	0.083	0.083	0.96
TRABD	0.047	0.083	0.96
NAP1L1	0.083	0.084	0.96
FBXO2	0.084	0.084	0.96
SLC46A3	0.084	0.084	0.96
ITPKA	0.084	0.084	0.97
MORC2	0.084	0.084	0.97
PIGP	0.084	0.084	0.97
MED7	0.084	0.084	0.97
FGF19	0.084	0.084	0.97
TAB3	0.084	0.084	0.97
RNF175	0.084	0.084	0.97
FAM195B	0.084	0.084	0.97
VEZT	0.084	0.084	0.97
VLDLR	0.084	0.084	0.97
GZMM	0.084	0.084	0.97
C1orf35	0.084	0.084	0.97
UFSP1	0.084	0.084	0.97
FAM63A	0.084	0.084	0.97
IFI44	0.084	0.084	0.97
CNPY2	0.084	0.084	0.97
METAP1	0.085	0.085	0.97
CASS4	0.085	0.085	0.97
METTL24	0.085	0.085	0.97
ADAMTS8	0.085	0.085	0.97
OR10W1	0.085	0.085	0.97
ZNF181	0.085	0.085	0.97
PTPRZ1	0.085	0.085	0.97
PCMTD2	0.085	0.085	0.97
NWD1	0.085	0.085	0.97
TMEM173	0.085	0.085	0.97
LOH12CR1	0.085	0.085	0.97
KIAA1549L	0.085	0.085	0.97
MAATS1	0.085	0.085	0.97
ADO	0.085	0.085	0.97
FAM136A	0.085	0.085	0.97
PSMD2	0.085	0.085	0.97
ABHD5	0.086	0.086	0.97
E2F8	0.086	0.086	0.97
BBS10	0.086	0.086	0.97
CD40	0.086	0.086	0.97
SC5D	0.086	0.086	0.97
MYF6	0.086	0.086	0.97
WHSC1L1	0.086	0.086	0.97
SYNJ2	0.086	0.086	0.97
HSD11B1L	0.086	0.086	0.97
IER3IP1	0.086	0.086	0.97
WWTR1	0.086	0.086	0.97
HAVCR2	0.086	0.086	0.97
HIST1H2BI	0.086	0.086	0.97
FAM218A	0.086	0.086	0.97
SCN1A	0.086	0.086	0.97
TAS2R42	0.086	0.086	0.97
DDI1	0.086	0.086	0.97
MAFF	0.086	0.086	0.97
ZNF605	0.086	0.087	0.97
LHX8	0.087	0.087	0.97
MRPL43	0.087	0.087	0.97
MIB1	0.087	0.087	0.97
ZNF556	0.087	0.087	0.97
PRMT8	0.087	0.087	0.97
C6orf136	0.087	0.087	0.97
GPR119	0.087	0.087	0.97
CYP2A6	0.087	0.087	0.97
CCNH	0.087	0.087	0.97
RPL26	0.087	0.087	0.97
ASUN	0.087	0.087	0.97
LNX2	0.087	0.087	0.97
SCAF1	0.087	0.087	0.97
SLAIN2	0.087	0.087	0.97
ITGB3	0.087	0.087	0.97
TEX10	0.087	0.087	0.97
ABCA7	0.049	0.087	0.97
JUN	0.087	0.087	0.97
CLPP	0.087	0.087	0.97
TCERG1	0.088	0.088	0.97
VASN	0.088	0.088	0.97
OR5B3	0.088	0.088	0.97
CEL	0.088	0.088	0.97
OR10A5	0.088	0.088	0.97
ANAPC15	0.088	0.088	0.97
VAX1	0.088	0.088	0.97
VTI1B	0.088	0.088	0.97
ZNF227	0.088	0.088	0.97
ADHFE1	0.088	0.088	0.97
HIF1A	0.088	0.088	0.97
XAF1	0.088	0.088	0.97
PAQR5	0.088	0.088	0.97
PLSCR4	0.088	0.088	0.97
ZNF680	0.088	0.088	0.97
TREML2	0.088	0.088	0.97
C20orf144	0.088	0.088	0.97
PRSS23	0.088	0.088	0.97
ACTR3B	0.089	0.089	0.97
CATSPER3	0.089	0.089	0.97
SUPT6H	0.089	0.089	0.97
MRPL48	0.089	0.089	0.97
HDAC8	0.089	0.089	0.97
KCNIP1	0.089	0.089	0.97
AK9	0.089	0.089	0.97
DEFB135	0.089	0.089	0.97
MEGF8	0.089	0.089	0.97
PTPLAD1	0.089	0.089	0.97
NCOA1	0.089	0.089	0.97
STX1A	0.089	0.089	0.97
VGF	0.089	0.089	0.97
ADRBK1	0.089	0.089	0.97
FOXQ1	0.089	0.089	0.97
IKBKAP	0.089	0.089	0.97
DNM1L	0.089	0.089	0.97
KCNE4	0.089	0.089	0.97
CRYZ	0.09	0.09	0.97
TEX30	0.09	0.09	0.97
RAB3IP	0.09	0.09	0.97
CHRDL1	0.09	0.09	0.97
TMEM164	0.09	0.09	0.97
MYOC	0.09	0.09	0.97
PDCD11	0.09	0.09	0.97
TMEM14E	0.09	0.09	0.97
HSD17B11	0.09	0.09	0.97
ALMS1	0.09	0.09	0.97
PDP2	0.09	0.09	0.97
RPL32	0.09	0.09	0.97
MED12	0.09	0.09	0.97
ZC3HAV1L	0.09	0.09	0.97
C1D	0.09	0.09	0.97
PTPDC1	0.09	0.09	0.97
ERG	0.051	0.09	0.97
LCOR	0.09	0.091	0.97
RPS13	0.091	0.091	0.97
NBAS	0.091	0.091	0.97
EPX	0.091	0.091	0.97
SPCS3	0.051	0.091	0.97
SLC5A7	0.091	0.091	0.97
RPL7L1	0.091	0.091	0.97
NHLRC2	0.091	0.091	0.97
OLIG2	0.091	0.091	0.97
OR7A5	0.091	0.091	0.97
LOC100130705	0.091	0.091	0.97
SPANXN2	0.091	0.091	0.97
CCT6A	0.091	0.091	0.97
ZCCHC24	0.091	0.091	0.97
CIITA	0.091	0.091	0.97
C17orf80	0.091	0.091	0.97
SYT9	0.091	0.091	0.97
NUP214	0.091	0.092	0.97
KRTAP21-3	0.092	0.092	0.97
C11orf54	0.092	0.092	0.97
HOXA4	0.092	0.092	0.97
MATN1	0.052	0.092	0.97
SMC1A	0.092	0.092	0.97
ADCY3	0.092	0.092	0.97
PCSK9	0.092	0.092	0.97
FST	0.092	0.092	0.97
ALG3	0.092	0.092	0.97
GNA14	0.092	0.092	0.97
SLC2A1	0.092	0.092	0.97
TRIM21	0.092	0.092	0.97
CKS2	0.092	0.092	0.97
CCL2	0.092	0.092	0.97
ECM2	0.092	0.092	0.97
PUSL1	0.092	0.092	0.97
LILRA6	0.092	0.092	0.97
C1orf185	0.092	0.092	0.97
UBE2L3	0.092	0.093	0.97
TMEM184B	0.093	0.093	0.97
TMEM81	0.093	0.093	0.97
IL31RA	0.052	0.093	0.97
CASC4	0.093	0.093	0.97
RBM38	0.093	0.093	0.97
USP14	0.093	0.093	0.97
GDPD1	0.093	0.093	0.97
SNX7	0.093	0.093	0.97
ZNF148	0.093	0.093	0.97
FXYD7	0.093	0.093	0.97
CCDC106	0.093	0.093	0.97
AMDHD2	0.093	0.093	0.97
APC	0.052	0.093	0.97
ATP8A2	0.093	0.093	0.97
DUS2	0.093	0.093	0.97
LSM12	0.093	0.093	0.97
ASIC4	0.093	0.093	0.97
KCTD11	0.094	0.094	0.97
RNF185	0.094	0.094	0.97
APRT	0.094	0.094	0.97
PRMT6	0.094	0.094	0.97
OR4F15	0.094	0.094	0.97
CDH20	0.094	0.094	0.97
FCGR2C	0.094	0.094	0.97
RPL39	0.094	0.094	0.97
NANOS1	0.094	0.094	0.97
PBDC1	0.094	0.094	0.97
PSCA	0.053	0.094	0.97
DDX3X	0.094	0.094	0.97
APOBEC4	0.094	0.094	0.97
HIST1H2AA	0.094	0.094	0.97
SERPINB7	0.053	0.094	0.97
C7orf73	0.094	0.094	0.97
PEX11B	0.094	0.094	0.97
PPL	0.094	0.094	0.97
ARPC5	0.095	0.095	0.97
F3	0.053	0.095	0.97
TSPO2	0.095	0.095	0.97
C12orf65	0.095	0.095	0.97
SIX6	0.095	0.095	0.97
LRRC15	0.095	0.095	0.97
RNF146	0.095	0.095	0.97
DMXL2	0.095	0.095	0.97
KRTAP10-5	0.095	0.095	0.97
OR8J1	0.095	0.095	0.97
SREK1	0.095	0.095	0.97
SAP18	0.095	0.095	0.97
GDF7	0.095	0.095	0.97
MAGEH1	0.095	0.095	0.97
C2orf91	0.095	0.095	0.97
EIF5A2	0.095	0.095	0.97
BHLHE41	0.095	0.095	0.97
CST7	0.096	0.096	0.97
INO80B	0.096	0.096	0.97
PDCD2	0.096	0.096	0.97
MYL6B	0.096	0.096	0.97
OR6K6	0.096	0.096	0.97
ISM1	0.096	0.096	0.97
SLC6A5	0.096	0.096	0.97
NLRP4	0.096	0.096	0.98
LOC100996758	0.096	0.096	0.98
MRPS11	0.096	0.096	0.98
IFNA13	0.096	0.096	0.98
ZNF717	0.096	0.096	0.98
C14orf169	0.096	0.096	0.98
PRR22	0.096	0.096	0.98
C10orf126	0.096	0.096	0.98
B3GNTL1	0.054	0.096	0.98
WDR53	0.096	0.096	0.98
SMYD1	0.096	0.097	0.98
ANKRD54	0.097	0.097	0.98
ADAM9	0.097	0.097	0.98
KIN	0.097	0.097	0.98
ATXN10	0.097	0.097	0.98
PNRC2	0.097	0.097	0.98
FOXC2	0.097	0.097	0.98
WFS1	0.097	0.097	0.98
PARN	0.097	0.097	0.98
TM4SF20	0.097	0.097	0.98
APOL4	0.097	0.097	0.98
NME3	0.097	0.097	0.98
CHMP4C	0.097	0.097	0.98
TRIB2	0.097	0.097	0.98
OTX2	0.097	0.097	0.98
GATA5	0.097	0.097	0.98
LRRC26	0.097	0.097	0.98
FAM71F1	0.055	0.097	0.98
PKIG	0.098	0.098	0.98
LARP1	0.098	0.098	0.98
KBTBD12	0.098	0.098	0.98
NR3C1	0.098	0.098	0.98
ASGR1	0.098	0.098	0.98
ATP1A1	0.098	0.098	0.98
RD3	0.098	0.098	0.98
BCL9L	0.098	0.098	0.98
EIF2S1	0.098	0.098	0.98
SLC7A2	0.098	0.098	0.98
HAUS6	0.098	0.098	0.98
RPH3A	0.098	0.098	0.98
BCAP31	0.098	0.098	0.98
ANAPC2	0.098	0.098	0.98
C1QTNF5	0.056	0.098	0.98
ZNF624	0.098	0.098	0.98
C11orf94	0.098	0.098	0.98
MED4	0.098	0.099	0.98
SYDE1	0.099	0.099	0.98
IRAK1	0.056	0.099	0.98
MED8	0.099	0.099	0.98
HES4	0.099	0.099	0.98
TAS2R50	0.099	0.099	0.98
YPEL2	0.099	0.099	0.98
OPN1MW	0.099	0.099	0.98
SCEL	0.099	0.099	0.98
EDDM3B	0.099	0.099	0.98
PRAMEF10	0.099	0.099	0.98
CYP2F1	0.099	0.099	0.98
TSGA10IP	0.099	0.099	0.98
BBC3	0.099	0.099	0.98
C16orf82	0.099	0.099	0.98
SNTG1	0.099	0.099	0.98
HOOK1	0.099	0.099	0.98
NOL11	0.099	0.099	0.98
PUM1	0.1	0.1	0.98
ADH1A	0.1	0.1	0.98
GPR61	0.1	0.1	0.98
STX6	0.1	0.1	0.98
HSPA1B	0.056	0.1	0.98
TMX3	0.1	0.1	0.98
GAL3ST3	0.1	0.1	0.98
CAPSL	0.1	0.1	0.98
SHD	0.1	0.1	0.98
RBM19	0.1	0.1	0.98
PPP1R14C	0.1	0.1	0.98
NME6	0.1	0.1	0.98
SF3B14	0.1	0.1	0.98
MRPS6	0.1	0.1	0.98
GPRC5D	0.1	0.1	0.98
THOC5	0.1	0.1	0.98
MORN5	0.1	0.1	0.98
URGCP	0.057	0.1	0.98
HMGB3	0.1	0.1	0.98
HFE2	0.1	0.1	0.98
HBP1	0.1	0.1	0.98
KDM5C	0.1	0.1	0.98
ENDOD1	0.1	0.1	0.98
KIR2DL4	0.1	0.1	0.98
GLIPR2	0.1	0.1	0.98
CLIP1	0.1	0.1	0.98
ONECUT2	0.1	0.1	0.98
ZNF780B	0.1	0.1	0.98
HS3ST5	0.1	0.1	0.98
ZSWIM2	0.1	0.1	0.98
HMGN1	0.1	0.1	0.98
IL17D	0.057	0.1	0.98
IDI2	0.1	0.1	0.98
CNTN2	0.1	0.1	0.98
SCML1	0.1	0.1	0.98
RPL8	0.1	0.1	0.98
TADA1	0.1	0.1	0.98
WDR31	0.1	0.1	0.98
MAP2K2	0.1	0.1	0.98
CCDC104	0.1	0.1	0.98
MS4A15	0.1	0.1	0.98
PPP6C	0.1	0.1	0.98
ZNF676	0.1	0.1	0.98
ARL3	0.1	0.1	0.98
PIWIL2	0.1	0.1	0.98
CAPN15	0.1	0.1	0.98
LAYN	0.1	0.1	0.98
1-Dec	0.1	0.1	0.98
SLC6A4	0.1	0.1	0.98
IQSEC2	0.058	0.1	0.98
OSR1	0.1	0.1	0.98
CD70	0.1	0.1	0.98
NFAM1	0.1	0.1	0.98
FGF12	0.1	0.1	0.98
CDC27	0.1	0.1	0.98
RAB3D	0.1	0.1	0.98
NHS	0.1	0.1	0.98
KLHL29	0.1	0.1	0.98
STYX	0.1	0.1	0.98
HSPB7	0.1	0.1	0.98
KCNC4	0.1	0.1	0.98
CLU	0.058	0.1	0.98
GLIS2	0.1	0.1	0.98
IFIT1	0.1	0.1	0.98
EEF1D	0.1	0.1	0.98
IGFBP4	0.1	0.1	0.98
LOC388813	0.058	0.1	0.98
GLRX2	0.1	0.1	0.98
ASPHD2	0.1	0.1	0.98
OR51A7	0.1	0.1	0.98
GANC	0.1	0.1	0.98
PPM1F	0.1	0.1	0.98
RNASET2	0.1	0.1	0.98
ZNF112	0.1	0.1	0.98
LGALS7B	0.1	0.1	0.98
S100Z	0.1	0.1	0.98
SPINK1	0.1	0.1	0.98
FAM9B	0.059	0.1	0.98
NCK1	0.1	0.1	0.98
NOC4L	0.1	0.1	0.98
GATSL3	0.1	0.1	0.98
GPR56	0.1	0.1	0.98
DVL1	0.1	0.1	0.98
SLC22A17	0.1	0.1	0.98
ARHGAP21	0.1	0.1	0.98
PRPF40A	0.1	0.1	0.98
UTP15	0.1	0.1	0.98
PTGES	0.1	0.1	0.98
FBXO6	0.1	0.1	0.98
RASGEF1A	0.1	0.1	0.98
SRSF3	0.1	0.1	0.98
ZNF208	0.1	0.1	0.98
RPS7	0.1	0.1	0.98
[truncated: 16,745 more rows]
